# Supplementary material for: Inequalities in caries among pre-school Italian children with different background
Source: BMC Pediatr. 2022 Jul 23;22:443. doi: 10.1186/s12887-022-03470-4 (PMC9308358; doi:10.1186/s12887-022-03470-4)
Supplement: Supplementary file 3 — Additional file 3: Supplementary S3. Row data. [file 12887_2022_3470_MOESM3_ESM.xlsx]

## Sheet: raw total 
Supplemtary S3 S3 rowdata
id	sex	areas	Immigrants	households	breastfeeding	pacifiernight	Fatheroccprofile	motheroccprofile	smokinghabits	cariogenicdiet	brushingteeth	lowedulevelfatather	lowedulevelmother	nkids	enamel	precavitated	cavitated	teethpresent	filled	bleeding	cariestotal	fatherocc2	motherocc2	fathered	mothered	parentsed	cariesEx
1	1	2	0	2	4	1	2	1	1	1	1	2	2	1	0	1	0	20	0	0	1	2	1	2	2	4	1
2	1	3	0	1	0	0	2	1	0	0	2	2	2	1	0	0	0	20	0	0	0	2	1	2	2	4	0
3	1	3	0	1	0	0	2	1	0	0	2	2	2	1	0	0	0	20	0	0	0	2	1	2	2	4	0
4	1	2	0	2	4	1	2	1	1	1	1	2	2	1	0	1	0	20	0	0	1	2	1	2	2	4	1
5	1	3	0	1	0	0	2	1	0	0	2	2	2	1	0	0	0	20	0	0	0	2	1	2	2	4	0
6	1	3	0	1	0	0	2	1	0	0	2	2	2	1	0	0	0	20	0	0	0	2	1	2	2	4	0
7	1	3	0	1	0	0	2	1	0	0	2	2	2	1	0	0	0	20	0	0	0	2	1	2	2	4	0
8	1	3	0	1	0	0	2	1	0	0	2	2	2	1	0	0	0	20	0	0	0	2	1	2	2	4	0
9	0	1	0	1	4	1	2	1	1	1	1	2	2	1	0	1	0	20	0	0	1	2	1	2	2	4	1
10	1	3	0	1	0	0	2	1	0	0	2	2	2	1	0	0	0	20	0	0	0	2	1	2	2	4	0
11	1	3	0	1	0	0	2	1	0	0	2	2	2	1	0	0	0	20	0	0	0	2	1	2	2	4	0
12	1	3	0	1	0	0	2	2	0	0	2	2	1	1	0	0	0	20	0	0	0	2	2	2	1	3	0
13	1	3	0	1	0	0	2	1	0	0	2	2	2	1	0	0	0	20	0	0	0	2	1	2	2	4	0
14	1	3	0	1	0	0	2	1	0	0	2	2	2	1	0	0	0	20	0	0	0	2	1	2	2	4	0
15	1	3	0	1	0	0	2	1	0	0	2	2	2	1	0	0	0	20	0	0	0	2	1	2	2	4	0
16	1	3	0	1	0	0	2	2	0	0	2	2	2	1	0	0	0	20	0	0	0	2	2	2	2	4	0
17	1	3	0	1	0	0	2	1	0	0	2	2	2	1	0	0	0	20	0	0	0	2	1	2	2	4	0
18	1	3	0	1	0	0	2	1	0	0	2	2	2	1	0	0	0	20	0	0	0	2	1	2	2	4	0
19	1	3	0	1	0	0	2	1	0	0	2	2	2	1	0	0	0	20	0	0	0	2	1	2	2	4	0
20	0	2	0	1	4	1	2	1	1	1	2	2	2	1	0	1	0	20	0	0	1	2	1	2	2	4	1
21	1	3	0	1	0	0	2	1	0	0	2	2	2	1	0	0	0	20	0	0	0	2	1	2	2	4	0
22	0	2	0	2	4	0	2	1	1	1	2	2	2	1	0	1	0	20	0	0	1	2	1	2	2	4	1
23	1	3	0	1	0	0	2	1	0	0	2	2	2	1	0	0	0	20	0	0	0	2	1	2	2	4	0
24	0	2	0	2	4	1	2	1	1	1	2	2	2	1	0	1	0	20	0	0	1	2	1	2	2	4	1
25	0	2	0	2	4	1	2	1	1	1	2	2	2	1	0	1	0	20	0	0	1	2	1	2	2	4	1
26	1	2	0	2	4	1	2	1	1	1	1	2	2	1	0	1	0	20	0	0	1	2	1	2	2	4	1
27	0	2	0	3	1	1	3	1	1	1	1	3	2	1	0	0	1	20	0	1	1	3	1	3	2	5	1
28	1	1	0	3	0	0	3	2	0	0	2	2	2	1	0	0	0	20	0	1	0	3	2	2	2	4	0
29	1	3	0	4	0	0	3	3	0	0	2	3	3	1	0	0	0	20	0	1	0	3	3	3	3	6	0
30	0	1	0	2	0	0	2	2	0	1	2	3	3	1	1	0	0	20	0	1	1	2	2	3	3	6	1
31	0	4	0	2	3	1		1	1	1	1	3	3	1	0	0	1	20	0	1	1		1	3	3	6	1
32	0	2	0	3	3	1	3	3	1	1	2	3	3	1	1	0	0	20	0	1	1	3	3	3	3	6	1
33	1	3	0	2	3	0	1	1	0	0	2	1	1	1	0	0	0	20	0	1	0	1	1	1	1	2	0
34	1	2	0	4	0	0	3	3	0	0	2	3	3	1	0	0	0	20	0	1	0	3	3	3	3	6	0
35	0	2	0	3	1	1	3	3	0	1	2	2	2	1	0	0	0	20	0	1	0	3	3	2	2	4	0
36	0	4	0	1	3	0		2	0	1	2	3	3	1	0	0	1	20	0	1	1		2	3	3	6	1
37	1	3	0	2	2	0		2	1	1	2	3	3	1	0	0	1	20	0	1	1		2	3	3	6	1
38	0	4	0	2	0	1		1	1	1	1	3	3	1	0	0	1	20	0	1	1		1	3	3	6	1
39	1	2	0	3	2	0	3	2	0	0	2	2	2	1	0	0	0	20	0	1	0	3	2	2	2	4	0
40	1	2	0	3	3	0	3	2	0	0	2	3	3	1	0	0	0	20	0	1	0	3	2	3	3	6	0
41	0	1	0	3	3	0	3	3	1	0	2	3	3	1	1	0	0	20	0	1	1	3	3	3	3	6	1
42	0	5	0	1	3	1	2	1	0	1	1	2	2	1	0	0	1	20	0	1	1	2	1	2	2	4	1
43	1	5	0	2	3	0	2	1	0	0	2	1	2	1	0	0	0	20	0	1	0	2	1	1	2	3	0
44	0	2	0	2	0	1	3	2	1	1	1	3	3	1	0	0	1	20	0	1	1	3	2	3	3	6	1
45	1	1	0	2	4	1	2	2	1	1	1	2	2	1	0	1	0	20	0	1	1	2	2	2	2	4	1
46	1	3	0	2	0	0	1	2	0	0	2	1	2	1	0	0	0	20	0	1	0	1	2	1	2	3	0
47	1	5	0	3	0	1	3	2	1	1	2	3	3	1	0	0	0	20	0	1	0	3	2	3	3	6	0
48	0	5	0	2	4	1	3	2	0	1	1	1	2	1	0	0	1	20	0	1	1	3	2	1	2	3	1
49	0	2	0	3	3	0	3	2	0	0	2	3	3	1	0	0	0	20	0	1	0	3	2	3	3	6	0
50	1	1	0	2	2	0	2	2	0	0	2	2	2	1	0	0	0	20	0	1	0	2	2	2	2	4	0
51	1	5	0	3	1	0	3	2	1	1	2	3	3	1	0	0	0	20	0	1	0	3	2	3	3	6	0
52	0	5	0	1	1	0	3	3	1	0	2	3	3	1	0	0	0	20	0	1	0	3	3	3	3	6	0
53	0	4	0	3	3	1		2	0	1	2	3	3	1	0	0	0	20	0	1	0		2	3	3	6	0
54	1	3	0	2	0	0	2	1	0	0	2	2	2	1	0	0	0	20	0	1	0	2	1	2	2	4	0
55	0	4	0	2	0	1		1	1	1	1	3	3	1	0	0	1	20	0	1	1		1	3	3	6	1
56	1	3	0	3	2	0	3	3	1	0	2	3	3	1	0	0	0	20	0	1	0	3	3	3	3	6	0
57	0	2	0	3	3	0	2	1	0	1	2	2	2	1	0	0	1	20	0	1	1	2	1	2	2	4	1
58	1	1	0	2	2	0	2	2	0	0	2	2	2	1	0	0	0	20	0	1	0	2	2	2	2	4	0
59	1	1	0	4	0	0	3	2	0	0	2	2	2	1	0	0	0	20	0	1	0	3	2	2	2	4	0
60	0	1	0	1	3	0	3	2	1	0	2	3	3	1	0	0	0	20	0	1	0	3	2	3	3	6	0
61	0	1	0	3	4	0	3	2	1	1	2	3	1	1	1	0	0	20	0	1	1	3	2	3	1	4	1
62	1	5	0	2	1	0	3	2	1	1	2	2	2	1	0	0	0	20	0	1	0	3	2	2	2	4	0
63	1	2	0	3	0	0	3	2	0	0	2	2	2	1	0	0	0	20	0	1	0	3	2	2	2	4	0
64	0	5	0	2	0	1	3	2	1	1	1	2	2	1	0	0	0	20	0	1	0	3	2	2	2	4	0
65	0	4	0	2	3	1		1	1	1	1	3	3	1	0	0	1	20	0	1	1		1	3	3	6	1
66	1	1	0	3	0	0	3	2	0	0	2	2	2	1	0	0	0	20	0	1	0	3	2	2	2	4	0
67	1	1	0	3	0	0	3	3	0	1	2	3	3	1	0	0	0	20	0	1	0	3	3	3	3	6	0
68	1	1	0	4	2	0	3	2	0	1	2	2	2	1	0	0	0	20	0	1	0	3	2	2	2	4	0
69	0	5	0	2	3	0	2	1	0	0	2	2	1	1	0	0	0	20	0	1	0	2	1	2	1	3	0
70	0	5	0	1	1	0	3	3	1	0	2	3	3	1	0	0	0	20	0	1	0	3	3	3	3	6	0
71	0	4	0	3	3	0		1	1	1	1	3	3	1	0	0	1	20	0	1	1		1	3	3	6	1
72	1	3	0	2	1	1	2	2	0	1	1	2	2	1	0	0	1	20	0	1	1	2	2	2	2	4	1
73	1	3	0	3	1	0	4	1	0	0	2	4	3	1	0	0	0	20	0	1	0	3	1	3	3	6	0
74	1	3	0	3	4	0	3	3	0	0	2	3	2	1	0	0	0	20	0	1	0	3	3	3	2	5	0
75	1	4	0	3	1	0	3	2	0	1	2	3	3	1	0	0	0	20	0	1	0	3	2	3	3	6	0
76	0	1	0	4	1	0	3	3	0	0	2	3	3	1	0	0	0	20	0	1	0	3	3	3	3	6	0
77	0	4	0	3	0	0	3	2	0	0	2	3	2	1	0	0	0	20	0	1	0	3	2	3	2	5	0
78	0	3	0	1	0	1	1	2	1	1	1	1	2	1	0	0	1	20	0	1	1	1	2	1	2	3	1
79	1	4	0	1	2	0	2	1	0	0	2	2	2	1	0	0	0	20	0	1	0	2	1	2	2	4	0
80	0	5	0	2	1	0	2	1	1	0	2	2	2	1	0	0	0	20	0	1	0	2	1	2	2	4	0
81	1	3	0	3	0	1	3	3	0	0	2	3	2	1	0	0	0	20	0	1	0	3	3	3	2	5	0
82	1	5	0	3	1	0	3	3	1	1	2	3	3	1	0	0	0	20	0	1	0	3	3	3	3	6	0
83	0	2	0	2	3	0	3	2	0	1	2	3	2	1	0	0	1	20	0	1	1	3	2	3	2	5	1
84	1	2	0	3	2	0	3	3	1	0	2	3	3	1	0	0	0	20	0	1	0	3	3	3	3	6	0
85	0	3	0	3	1	0	3	3	0	0	2	3	2	1	0	0	0	20	0	1	0	3	3	3	2	5	0
86	0	2	0	1	3	1	3	2	0	1	1	3	2	1	0	0	1	20	0	1	1	3	2	3	2	5	1
87	0	1	0	2	1	1	2	2	0	1	0	2	2	1	1	0	0	20	0	1	1	2	2	2	2	4	1
88	0	3	0	2	0	1		2	0	1	2	3	3	1	1	0	0	20	0	1	1		2	3	3	6	1
89	0	2	0	2	3	1	3	2	1	1	1	3	3	1	0	0	1	20	0	1	1	3	2	3	3	6	1
90	0	5	0	1	0	1	2	1	0	0	2	2	2	1	0	0	0	20	0	1	0	2	1	2	2	4	0
91	1	2	0	3	0	0	3	2	1	0	2	3	3	1	0	0	0	20	0	1	0	3	2	3	3	6	0
92	0	4	0	3	3	1		1	1	1	2	3	3	1	1	0	0	20	1	1	1		1	3	3	6	2
93	1	2	0	4	0	0	3	3	0	0	2	3	3	1	0	0	0	20	0	1	0	3	3	3	3	6	0
94	1	1	0	2	2	0	2	2	0	0	2	2	2	1	0	0	0	20	0	1	0	2	2	2	2	4	0
95	0	5	0	2	0	1	3	2	1	1	1	2	2	1	0	0	0	20	0	1	0	3	2	2	2	4	0
96	1	1	0	3	0	0	3	2	0	0	2	2	2	1	0	0	0	20	0	1	0	3	2	2	2	4	0
97	0	3	0	2	0	0	3	1	1	0	2	3	2	1	0	0	1	20	0	1	1	3	1	3	2	5	1
98	1	3	0	2	2	0		2	0	0	2	3	3	1	0	0	0	20	0	1	0		2	3	3	6	0
99	1	4	0	1	1	1		2	1	1	1	3	3	1	0	0	1	20	0	1	1		2	3	3	6	1
100	1	1	0	3	0	0	3	2	0	0	2	2	2	1	0	0	0	20	0	1	0	3	2	2	2	4	0
101	1	1	0	3	0	0	3	3	0	1	2	3	3	1	0	0	0	20	0	1	0	3	3	3	3	6	0
102	1	1	0	4	2	0	3	2	0	0	2	3	3	1	0	0	0	20	0	1	0	3	2	3	3	6	0
103	1	3	0	4	0	1	3	3	0	0	2	3	3	1	0	0	0	20	0	1	0	3	3	3	3	6	0
104	1	2	0	2	1	1	1	2	1	1	1	2	2	1	0	0	1	20	0	1	1	1	2	2	2	4	1
105	1	1	0	3	2	0	3	2	0	0	2	3	3	1	0	0	0	20	0	1	0	3	2	3	3	6	0
106	1	5	0	2	4	0	3	3	0	0	2	3	2	1	0	0	0	20	0	1	0	3	3	3	2	5	0
107	1	1	0	3	2	0	3	2	0	0	2	3	3	1	0	0	0	20	0	1	0	3	2	3	3	6	0
108	0	5	0	1	3	1	2	1	0	1	1	2	2	1	0	0	1	20	0	1	1	2	1	2	2	4	1
109	1	1	0	3	0	0	3	3	0	1	2	3	3	1	0	0	0	20	0	1	0	3	3	3	3	6	0
110	0	2	0	3	0	1	3	3	1	1	1	3	3	1	0	0	1	20	0	1	1	3	3	3	3	6	1
111	0	5	0	2	3	0	3	2	1	0	1	2	2	1	1	0	0	20	0	1	1	3	2	2	2	4	1
112	0	1	0	2	3	0	3	1	0	1	2	3	3	1	1	0	0	20	0	1	1	3	1	3	3	6	1
113	1	4	0	2	2	0	2	2	1	1	2	2	2	1	1	0	0	20	0	1	1	2	2	2	2	4	1
114	1	1	0	3	0	0	3	3	0	1	2	3	3	1	0	0	0	20	0	1	0	3	3	3	3	6	0
115	1	1	0	3	0	0	3	2	0	0	2	3	3	1	0	0	0	20	0	1	0	3	2	3	3	6	0
116	0	2	0	3	3	1	2	2	1	1	2	3	3	1	1	0	0	20	0	1	1	2	2	3	3	6	1
117	1	5	0	3	1	0	3	3	1	1	2	3	2	1	0	0	0	20	0	1	0	3	3	3	2	5	0
118	0	3	0	3	1	0	3	3	0	0	2	3	3	1	1	0	0	20	0	1	1	3	3	3	3	6	1
119	1	2	0	3	4	0	3	3	0	0	2	3	3	1	0	0	0	20	0	1	0	3	3	3	3	6	0
120	1	1	0	4	2	0	3	2	0	0	2	3	2	1	0	0	0	20	0	1	0	3	2	3	2	5	0
121	0	5	0	2	0	1	3	2	1	1	1	2	2	1	0	0	0	20	0	1	0	3	2	2	2	4	0
122	0	4	0	2	0	0	3	1	0	0	2	3	2	1	0	0	0	20	0	1	0	3	1	3	2	5	0
123	0	5	0	3	4	0	3	3	0	1	2	3	3	1	0	0	0	20	0	1	0	3	3	3	3	6	0
124	1	2	0	3	0	0	3	2	0	0	2	2	2	1	0	0	0	20	0	1	0	3	2	2	2	4	0
125	0	4	0	2	1	0	2	1	0	0	2	2	1	1	0	0	0	20	0	1	0	2	1	2	1	3	0
126	1	4	0	1	2	0	2	1	0	0	2	2	2	1	0	0	0	20	0	1	0	2	1	2	2	4	0
127	1	5	0	3	1	0	3	2	1	1	2	1	2	1	0	0	0	20	0	1	0	3	2	1	2	3	0
128	1	4	0	1	1	1		2	1	1	1	3	3	1	0	0	1	20	0	1	1		2	3	3	6	1
129	0	5	0	3	1	0	3	3	1	1	2	3	3	1	0	0	0	20	0	1	0	3	3	3	3	6	0
130	0	5	0	2	0	1	3	2	1	1	1	2	2	1	0	0	0	20	0	1	0	3	2	2	2	4	0
131	0	3	0	1	0	0	1	2	0	0	2	1	2	1	0	0	0	20	0	1	0	1	2	1	2	3	0
132	1	3	0	2	0	0	2	1	0	0	2	2	2	1	0	0	0	20	0	1	0	2	1	2	2	4	0
133	0	5	0	3	0	1	2	1	0	1	2	1	2	1	0	0	0	20	1	1	0	2	1	1	2	3	1
134	1	1	0	3	0	0	3	2	1	0	2	3	3	1	0	0	0	20	0	1	0	3	2	3	3	6	0
135	1	3	0	2	2	0		2	1	1	2	3	3	1	0	0	1	20	0	1	1		2	3	3	6	1
136	0	4	0	2	0	0	3	1	0	0	2	3	3	1	0	0	0	20	0	1	0	3	1	3	3	6	0
137	0	5	0	2	0	1	3	2	0	1	1	2	2	1	0	0	0	20	0	1	0	3	2	2	2	4	0
138	0	5	0	1	3	1	2	2	0	1	1	2	2	1	0	0	1	20	0	1	1	2	2	2	2	4	1
139	0	4	0	1	0	1	2	1	1	1	1	3	2	1	0	0	0	20	1	1	0	2	1	3	2	5	1
140	0	2	0	1	3	0	2	2	1	0	2	2	2	1	0	0	0	20	0	1	0	2	2	2	2	4	0
141	1	2	0	3	0	0	3	2	0	0	2	2	2	1	0	0	0	20	0	1	0	3	2	2	2	4	0
142	0	1	0	1	0	0	2	2	0	1	2	2	2	1	0	0	0	20	0	1	0	2	2	2	2	4	0
143	1	1	0	3	0	0	3	2	0	0	2	2	2	1	0	0	0	20	0	1	0	3	2	2	2	4	0
144	0	1	0	3	1	1	3	2	1	1	1	3	3	1	0	0	1	20	0	1	1	3	2	3	3	6	1
145	1	1	0	3	0	0	3	2	0	0	2	3	3	1	0	0	0	20	0	1	0	3	2	3	3	6	0
146	1	1	0	3	1	0	3	2	0	1	2	3	3	1	0	0	0	20	0	1	0	3	2	3	3	6	0
147	0	3	0	2	0	0	3	2	1	0	2	3	2	1	0	0	1	20	0	1	1	3	2	3	2	5	1
148	0	5	0	3	0	1	3	2	0	1	1	3	2	1	0	0	0	20	0	1	0	3	2	3	2	5	0
149	0	3	0	3	0	1	3	3	0	0	2	3	3	1	0	0	0	20	0	1	0	3	3	3	3	6	0
150	0	1	0	3	3	0	3	2	0	1	2	3	3	1	0	0	0	20	0	1	0	3	2	3	3	6	0
151	0	1	0	4	1	0	3	3	0	0	2	3	3	1	0	0	0	20	0	1	0	3	3	3	3	6	0
152	1	1	0	2	4	1	2	2	1	1	1	2	1	1	0	1	0	20	0	1	1	2	2	2	1	3	1
153	0	5	0	3	3	0	3	2	1	1	1	3	2	1	1	0	0	20	0	1	1	3	2	3	2	5	1
154	1	1	0	3	0	0	3	3	0	0	2	3	3	1	0	0	0	20	0	1	0	3	3	3	3	6	0
155	1	4	0	1	0	1	2	1	1	1	1	3	2	1	0	0	0	20	1	1	0	2	1	3	2	5	1
156	0	1	0	1	1	0	2	2	1	0	2	2	2	1	0	0	0	20	0	1	0	2	2	2	2	4	0
157	0	4	0	2	0	0	3	1	0	0	2	3	3	1	0	0	0	20	0	1	0	3	1	3	3	6	0
158	0	1	0	1	4	1	2	1	1	1	1	2	2	1	0	1	0	20	0	1	1	2	1	2	2	4	1
159	1	3	0	3	2	0	3	3	0	0	2	3	3	1	0	0	0	20	0	1	0	3	3	3	3	6	0
160	0	4	0	2	0	1		1	1	1	1	3	3	1	0	0	1	20	0	1	1		1	3	3	6	1
161	0	1	0	3	0	0	3	3	0	0	2	3	3	1	1	0	0	20	0	1	1	3	3	3	3	6	1
162	1	3	0	4	0	0	3	3	0	0	2	3	3	1	0	0	0	20	0	1	0	3	3	3	3	6	0
163	0	4	0	1	0	0	2	1	0	1	2	2	2	1	0	0	0	20	0	1	0	2	1	2	2	4	0
164	1	1	0	3	0	0	3	2	0	1	2	3	3	1	0	0	0	20	0	1	0	3	2	3	3	6	0
165	0	2	0	2	0	0	2	1	0	0	2	2	2	1	1	0	0	20	0	1	1	2	1	2	2	4	1
166	0	2	0	2	3	0	3	1	1	1	1	3	3	1	0	0	1	20	0	1	1	3	1	3	3	6	1
167	0	3	0	1	3	0	1	2	1	0	2	1	2	1	1	0	0	20	0	1	1	1	2	1	2	3	1
168	1	2	0	3	0	0	3	2	0	0	2	2	2	1	0	0	0	20	0	1	0	3	2	2	2	4	0
169	1	5	0	2	1	0	3	2	1	0	2	3	3	1	0	0	0	20	0	1	0	3	2	3	3	6	0
170	0	2	0	2	0	1	2	1	0	1	0	2	2	1	1	0	0	20	0	1	1	2	1	2	2	4	1
171	0	4	0	1	3	0		2	1	1	1	3	3	1	1	0	0	20	0	1	1		2	3	3	6	1
172	0	5	0	1	3	1	2	1	0	1	1	2	2	1	0	0	1	20	0	1	1	2	1	2	2	4	1
173	0	4	0	2	0	0	2	2	1	1	1	2	2	1	0	0	1	20	0	1	1	2	2	2	2	4	1
174	0	1	0	2	0	1	2	2	1	1	1	3	3	1	0	0	1	20	0	1	1	2	2	3	3	6	1
175	0	5	0	2	0	1	3	2	1	1	1	2	2	1	0	0	0	20	0	1	0	3	2	2	2	4	0
176	1	2	0	3	2	0	3	2	0	0	2	2	2	1	0	0	0	20	0	1	0	3	2	2	2	4	0
177	0	1	0	4	0	0	3	2	0	0	2	2	2	1	0	0	0	20	0	1	0	3	2	2	2	4	0
178	0	2	0	3	3	1	2	2	1	1	2	3	3	1	1	0	0	20	0	1	1	2	2	3	3	6	1
179	1	5	0	2	1	0	3	2	1	0	2	3	3	1	0	0	0	20	0	1	0	3	2	3	3	6	0
180	0	4	0	3	0	0		2	0	0	2	3	3	1	0	0	0	20	0	1	0		2	3	3	6	0
181	0	4	0	1	0	1	3	1	1	1	1	3	3	1	0	0	0	20	1	1	0	3	1	3	3	6	1
182	0	4	0	4	0	0	2	1	0	1	2	2	2	1	0	0	1	20	0	1	1	2	1	2	2	4	1
183	1	3	0	3	2	0	3	3	0	0	2	3	3	1	0	0	0	20	0	1	0	3	3	3	3	6	0
184	0	1	0	1	3	0	2	2	1	0	2	2	2	1	1	0	0	20	0	1	1	2	2	2	2	4	1
185	1	5	0	2	2	1	3	2	0	1	1	3	2	1	1	0	0	20	0	1	1	3	2	3	2	5	1
186	0	5	0	2	0	1	3	2	0	0	1	2	2	1	0	0	0	20	0	1	0	3	2	2	2	4	0
187	0	2	0	4	3	0	2	1	1	1	2	2	2	1	0	1	0	20	0	1	1	2	1	2	2	4	1
188	1	5	0	4	1	0	3	3	1	1	2	3	3	1	0	0	0	20	0	1	0	3	3	3	3	6	0
189	0	2	0	4	3	0	1	2	1	1	1	1	2	1	1	0	0	20	0	1	1	1	2	1	2	3	1
190	0	2	0	1	3	0	1	2	1	1	2	2	2	1	1	0	0	19	0	1	1	1	2	2	2	4	1
191	0	5	0	4	1	0	3	3	1	1	2	3	3	1	0	0	0	20	0	1	0	3	3	3	3	6	0
192	0	4	0	3	3	0		1	1	1	1	3	3	1	0	0	1	20	0	1	1		1	3	3	6	1
193	1	1	0	3	0	0	3	3	0	0	2	3	3	1	0	0	0	20	0	1	0	3	3	3	3	6	0
194	1	2	0	3	2	0	3	2	0	0	2	2	2	1	0	0	0	20	0	1	0	3	2	2	2	4	0
195	1	1	0	4	1	0	3	2	0	0	2	2	2	1	0	0	0	20	0	1	0	3	2	2	2	4	0
196	1	1	0	1	0	0	2	2	1	0	1	2	2	1	0	0	1	20	0	1	1	2	2	2	2	4	1
197	0	5	0	2	0	1	2	1	0	0	1	1	2	1	0	0	0	20	0	1	0	2	1	1	2	3	0
198	0	4	0	1	3	0		1	1	0	2	3	3	1	0	0	0	20	0	1	0		1	3	3	6	0
199	0	1	0	4	1	0	3	1	0	0	2	3	2	1	0	0	0	20	0	1	0	3	1	3	2	5	0
200	0	5	0	2	0	1	3	2	0	1	2	2	2	1	0	0	0	20	1	1	0	3	2	2	2	4	1
201	1	2	0	3	0	0	3	2	0	0	2	3	3	1	0	0	0	20	0	1	0	3	2	3	3	6	0
202	1	2	0	3	0	0	3	2	0	1	2	2	2	1	0	0	0	20	0	1	0	3	2	2	2	4	0
203	0	3	0	1	0	1	1	2	1	1	1	1	2	1	0	0	1	20	0	1	1	1	2	1	2	3	1
204	0	1	0	4	1	0	3	3	0	0	2	3	3	1	0	0	0	20	0	1	0	3	3	3	3	6	0
205	0	2	0	4	0	0	3	3	0	0	2	3	3	1	0	0	0	20	0	1	0	3	3	3	3	6	0
206	0	5	0	2	1	0	3	2	1	0	2	3	3	1	0	0	0	20	0	1	0	3	2	3	3	6	0
207	0	2	0	4	3	0	2	1	1	1	2	2	2	1	0	1	0	20	0	1	1	2	1	2	2	4	1
208	1	1	0	1	1	1	2	2	0	1	1	2	2	1	0	0	1	20	0	1	1	2	2	2	2	4	1
209	1	3	0	2	2	0	3	1	0	0	2	3	3	1	0	0	0	20	0	1	0	3	1	3	3	6	0
210	0	4	0	2	0	0	3	1	0	0	2	3	3	1	0	0	0	20	0	1	0	3	1	3	3	6	0
211	1	1	0	1	0	1	2	2	0	0	2	2	2	1	1	0	0	20	0	1	1	2	2	2	2	4	1
212	0	2	0	3	4	0	3	3	0	0	2	3	3	1	0	0	0	20	0	1	0	3	3	3	3	6	0
213	0	4	0	1	0	0		2	0	1	2	3	3	1	0	0	1	20	0	1	1		2	3	3	6	1
214	1	5	0	2	1	0	2	1	1	0	2	2	2	1	0	0	0	20	0	1	0	2	1	2	2	4	0
215	1	2	0	3	0	0	3	2	0	0	2	2	2	1	0	0	0	20	0	1	0	3	2	2	2	4	0
216	0	4	0	3	3	1		1	1	1	2	3	3	1	1	0	0	20	0	1	1		1	3	3	6	1
217	1	4	0	1	2	0	2	1	0	0	2	2	2	1	0	0	0	20	0	1	0	2	1	2	2	4	0
218	1	3	0	2	2	0		2	1	1	2	3	3	1	0	0	1	20	0	1	1		2	3	3	6	1
219	1	5	0	2	3	0	1	2	1	1	1	2	2	1	1	0	0	20	0	1	1	1	2	2	2	4	1
220	1	3	0	1	0	0	2	1	0	0	2	2	2	1	0	0	0	20	0	1	0	2	1	2	2	4	0
221	1	2	0	3	3	0	3	2	0	0	2	3	3	1	0	0	0	20	0	1	0	3	2	3	3	6	0
222	0	3	0	1	3	0	1	2	1	0	2	1	2	1	1	0	0	20	0	1	1	1	2	1	2	3	1
223	1	1	0	2	2	0	2	2	0	0	2	2	2	1	0	0	0	20	0	1	0	2	2	2	2	4	0
224	1	3	0	2	2	0		2	0	0	2	3	3	1	0	0	0	20	0	1	0		2	3	3	6	0
225	1	2	0	3	0	0	3	2	0	0	2	2	2	1	0	0	0	20	0	1	0	3	2	2	2	4	0
226	1	1	0	3	0	0	3	2	0	0	2	3	3	1	0	0	0	20	0	1	0	3	2	3	3	6	0
227	1	3	0	1	1	1	1	2	1	1	1	1	2	1	0	0	1	20	0	1	1	1	2	1	2	3	1
228	1	2	0	4	0	0	3	2	0	0	2	3	2	1	0	0	0	20	0	1	0	3	2	3	2	5	0
229	1	1	0	3	1	0	3	2	0	1	2	3	3	1	0	0	0	20	0	1	0	3	2	3	3	6	0
230	0	1	0	1	3	0	2	2	1	0	2	2	2	1	0	0	0	20	0	1	0	2	2	2	2	4	0
231	0	5	0	1	3	1	2	1	0	1	1	2	2	1	0	0	1	20	0	1	1	2	1	2	2	4	1
232	0	5	0	1	3	1	2	2	0	1	1	2	2	1	0	0	1	20	0	1	1	2	2	2	2	4	1
233	0	5	0	3	1	0	3	3	1	1	2	3	3	1	0	0	0	20	0	1	0	3	3	3	3	6	0
234	0	1	0	3	0	0	3	3	0	1	2	3	3	1	0	0	0	20	0	1	0	3	3	3	3	6	0
235	0	5	0	1	3	1	2	1	0	1	1	2	2	1	0	0	1	20	0	1	1	2	1	2	2	4	1
236	1	1	0	3	0	0	3	3	0	1	2	3	3	1	0	0	0	20	0	1	0	3	3	3	3	6	0
237	0	1	0	4	0	0	3	2	0	0	2	2	2	1	0	0	0	20	0	1	0	3	2	2	2	4	0
238	1	3	0	1	0	0	2	1	0	0	2	2	2	1	0	0	0	20	0	1	0	2	1	2	2	4	0
239	0	2	0	2	3	0	3	2	0	1	2	3	2	1	0	0	1	20	0	1	1	3	2	3	2	5	1
240	1	3	0	1	2	0	1	1	1	0	2	1	1	1	0	0	0	20	0	1	0	1	1	1	1	2	0
241	0	2	0	3	1	0	3	2	0	1	2	2	2	1	0	0	0	20	0	1	0	3	2	2	2	4	0
242	1	1	0	3	2	0	3	2	0	0	2	3	3	1	0	0	0	20	0	1	0	3	2	3	3	6	0
243	0	1	0	4	0	0	3	2	0	0	2	2	2	1	0	0	0	20	0	1	0	3	2	2	2	4	0
244	1	1	0	3	4	0	3	3	0	1	2	3	3	1	0	0	0	20	0	1	0	3	3	3	3	6	0
245	1	2	0	4	0	0	3	3	0	0	2	3	3	1	0	0	0	20	0	1	0	3	3	3	3	6	0
246	1	3	0	2	2	0		2	1	1	2	3	3	1	0	0	1	20	0	1	1		2	3	3	6	1
247	0	3	0	3	4	0	3	3	0	0	2	3	2	1	0	0	0	20	0	1	0	3	3	3	2	5	0
248	1	2	0	2	2	1	3	2	1	1	1	2	2	1	0	0	1	20	0	1	1	3	2	2	2	4	1
249	1	3	0	4	0	0	3	3	0	0	2	3	3	1	0	0	0	20	0	1	0	3	3	3	3	6	0
250	1	1	0	3	2	0	3	1	0	1	2	3	3	1	0	0	0	20	0	1	0	3	1	3	3	6	0
251	0	1	0	3	3	0	3	2	1	0	2	3	3	1	0	0	0	20	0	1	0	3	2	3	3	6	0
252	1	3	0	3	0	0	3	3	0	1	2	3	2	1	1	0	0	20	0	1	1	3	3	3	2	5	1
253	0	1	0	3	0	0	3	2	0	1	2	3	3	1	0	0	0	20	0	1	0	3	2	3	3	6	0
254	0	5	0	2	1	0	2	1	1	0	2	2	2	1	0	0	0	20	0	1	0	2	1	2	2	4	0
255	1	4	0	3	1	0		2	0	1	2	3	3	1	0	0	0	20	0	1	0		2	3	3	6	0
256	1	3	0	3	2	0	3	3	1	0	2	3	3	1	0	0	0	20	0	1	0	3	3	3	3	6	0
257	0	3	0	1	3	0	1	2	1	0	2	1	2	1	1	0	0	20	0	1	1	1	2	1	2	3	1
258	0	2	0	4	0	0	3	3	0	0	2	3	3	1	0	0	0	20	0	1	0	3	3	3	3	6	0
259	1	4	0	3	2	0	3	2	1	1	2	3	3	1	0	0	0	20	0	1	0	3	2	3	3	6	0
260	0	1	0	3	4	0	3	3	0	1	2	3	3	1	0	0	0	20	0	1	0	3	3	3	3	6	0
261	0	5	0	1	1	0	3	3	1	0	2	3	3	1	0	0	0	20	0	1	0	3	3	3	3	6	0
262	0	4	0	2	1	0	2	1	0	0	2	2	1	1	0	0	0	20	0	1	0	2	1	2	1	3	0
263	0	2	0	1	3	0	1	2	1	1	1	2	2	1	1	0	0	20	0	1	1	1	2	2	2	4	1
264	0	4	0	2	3	1	2	1	1	1	1	2	2	1	0	1	0	20	0	1	1	2	1	2	2	4	1
265	1	2	0	3	0	0	3	2	0	1	2	2	2	1	0	0	0	20	0	1	0	3	2	2	2	4	0
266	0	5	0	1	0	1	2	1	0	1	2	2	2	1	0	0	0	20	0	1	0	2	1	2	2	4	0
267	0	5	0	2	0	1	3	2	0	0	1	2	2	1	0	0	0	20	0	1	0	3	2	2	2	4	0
268	1	2	0	3	0	0	3	3	0	0	2	3	3	1	0	0	0	20	0	1	0	3	3	3	3	6	0
269	1	2	0	3	2	0	3	2	0	0	2	2	2	1	0	0	0	20	0	1	0	3	2	2	2	4	0
270	1	3	0	2	2	0	3	1	0	0	2	3	3	1	0	0	0	20	0	1	0	3	1	3	3	6	0
271	0	3	0	1	3	0	1	2	1	1	2	1	2	1	1	0	0	20	0	1	1	1	2	1	2	3	1
272	0	4	0	1	0	1	2	1	0	1	1	3	3	1	0	0	0	20	1	1	0	2	1	3	3	6	1
273	1	4	0	2	2	0	2	2	1	1	2	2	2	1	1	0	0	20	0	1	1	2	2	2	2	4	1
274	0	1	0	2	4	0	2	2	0	0	2	2	2	1	0	0	1	20	0	1	1	2	2	2	2	4	1
275	1	2	0	4	0	0	3	3	0	0	2	3	3	1	0	0	0	20	0	1	0	3	3	3	3	6	0
276	0	1	0	2	3	1	2	2	1	1	2	3	3	1	1	0	0	20	0	1	1	2	2	3	3	6	1
277	0	2	0	2	0	1	3	2	1	1	1	3	2	1	0	0	1	20	0	1	1	3	2	3	2	5	1
278	0	2	0	1	3	0	1	2	1	1	2	2	2	1	1	0	0	20	0	1	1	1	2	2	2	4	1
279	1	2	0	3	2	0	3	3	0	0	2	3	3	1	0	0	0	20	0	1	0	3	3	3	3	6	0
280	1	2	0	4	0	0	3	3	0	0	2	3	3	1	0	0	0	20	0	1	0	3	3	3	3	6	0
281	0	3	0	1	0	0	3	2	1	0	2	3	2	1	1	0	0	20	0	1	1	3	2	3	2	5	1
282	1	5	0	3	1	0	3	2	1	1	2	3	3	1	0	0	0	20	0	1	0	3	2	3	3	6	0
283	0	5	0	1	3	1	2	2	0	1	1	2	2	1	0	0	1	20	0	1	1	2	2	2	2	4	1
284	1	4	0	3	0	0	3	3	0	1	2	3	2	1	1	0	0	20	0	1	1	3	3	3	2	5	1
285	0	2	0	3	0	1	3	3	1	1	1	3	3	1	0	0	1	20	0	1	1	3	3	3	3	6	1
286	0	5	0	1	3	1	2	1	0	1	1	2	2	1	0	0	1	20	0	1	1	2	1	2	2	4	1
287	0	4	0	3	3	1		1	1	1	2	3	3	1	1	0	0	20	0	1	1		1	3	3	6	1
288	1	3	0	3	0	1	3	3	1	1	1	3	3	1	0	0	0	20	1	1	0	3	3	3	3	6	1
289	1	2	0	4	0	0	3	3	0	0	2	3	3	1	0	0	0	20	0	1	0	3	3	3	3	6	0
290	1	4	0	3	2	0	3	2	0	0	2	3	2	1	0	0	0	20	0	1	0	3	2	3	2	5	0
291	0	1	0	2	3	1	2	2	1	1	2	3	3	1	1	0	0	20	0	1	1	2	2	3	3	6	1
292	0	1	0	2	4	0	2	2	0	0	2	2	2	1	0	0	1	20	0	1	1	2	2	2	2	4	1
293	1	4	0	2	0	1	2	1	1	0	2	2	1	1	0	0	0	20	0	1	0	2	1	2	1	3	0
294	0	3	0	3	0	1	3	2	1	1	1	3	2	1	0	0	0	20	1	1	0	3	2	3	2	5	1
295	1	3	0	3	2	0	3	3	0	0	2	3	3	1	0	0	0	20	0	1	0	3	3	3	3	6	0
296	1	1	0	4	0	0	3	3	0	0	2	3	3	1	0	0	0	20	0	1	0	3	3	3	3	6	0
297	1	4	0	3	2	0	3	2	0	1	2	3	3	1	0	0	0	20	0	1	0	3	2	3	3	6	0
298	1	2	0	4	0	0	3	3	0	0	2	3	3	1	0	0	0	20	0	1	0	3	3	3	3	6	0
299	0	2	0	3	3	1	3	2	1	1	2	3	3	1	1	0	0	20	0	1	1	3	2	3	3	6	1
300	1	3	0	2	1	1	2	1	0	1	1	2	1	1	0	0	1	20	0	1	1	2	1	2	1	3	1
301	0	5	0	2	0	1	3	2	0	1	2	2	2	1	0	0	0	20	1	1	0	3	2	2	2	4	1
302	0	2	0	2	0	1	3	2	1	1	1	3	2	1	0	0	1	20	0	1	1	3	2	3	2	5	1
303	0	2	0	3	3	1	3	2	1	1	2	3	3	1	1	0	0	20	0	1	1	3	2	3	3	6	1
304	0	1	0	1	3	0	4	2	1	0	2	3	3	1	0	0	0	20	0	1	0	3	2	3	3	6	0
305	1	5	0	3	1	0	3	3	1	1	2	3	3	1	0	0	0	20	0	1	0	3	3	3	3	6	0
306	0	5	0	1	0	1	2	1	0	0	2	2	2	1	0	0	0	20	0	1	0	2	1	2	2	4	0
307	0	2	0	4	0	0	3	3	0	0	2	3	3	1	0	0	0	20	0	1	0	3	3	3	3	6	0
308	0	4	0	1	3	0		1	1	0	2	3	3	1	0	0	0	20	0	1	0		1	3	3	6	0
309	1	3	0	1	0	0	2	1	0	0	2	2	2	1	0	0	0	20	0	1	0	2	1	2	2	4	0
310	1	4	0	3	2	1	3	2	0	1	2	3	2	1	0	0	0	20	0	1	0	3	2	3	2	5	0
311	0	2	0	4	3	0	2	1	1	1	2	2	2	1	0	1	0	20	0	1	1	2	1	2	2	4	1
312	0	4	0	2	3	1		1	1	1	1	3	3	1	0	0	1	20	0	1	1		1	3	3	6	1
313	1	4	0	2	0	1	2	1	1	0	2	2	1	1	0	0	0	20	0	1	0	2	1	2	1	3	0
314	1	1	0	4	2	0	3	2	1	0	2	2	2	1	0	0	0	20	0	1	0	3	2	2	2	4	0
315	1	5	0	3	0	1	3	2	1	1	2	3	3	1	0	0	0	20	0	1	0	3	2	3	3	6	0
316	1	2	0	4	0	0	3	3	0	0	2	3	3	1	0	0	0	20	0	1	0	3	3	3	3	6	0
317	1	1	0	4	0	0	3	2	0	0	2	2	2	1	0	0	0	20	0	1	0	3	2	2	2	4	0
318	0	4	0	3	3	1		1	1	1	2	3	3	1	1	0	0	20	0	1	1		1	3	3	6	1
319	0	4	0	1	0	1	2	1	0	1	1	3	2	1	0	0	0	20	1	1	0	2	1	3	2	5	1
320	1	1	0	3	0	0	3	2	0	0	2	3	3	1	0	0	0	20	0	1	0	3	2	3	3	6	0
321	1	4	0	2	1	1		1	1	1	1	3	3	1	0	0	1	20	0	1	1		1	3	3	6	1
322	1	5	0	3	1	0	2	2	1	0	2	2	2	1	0	0	0	20	0	1	0	2	2	2	2	4	0
323	0	4	0	2	0	1		1	1	1	1	3	3	1	0	0	1	20	0	1	1		1	3	3	6	1
324	1	1	0	3	0	0	3	2	0	1	2	3	3	1	0	0	0	20	0	1	0	3	2	3	3	6	0
325	0	4	0	1	0	1	2	1	0	1	1	3	3	1	0	0	0	20	1	1	0	2	1	3	3	6	1
326	0	3	0	2	0	1		2	1	1	1	3	3	1	0	0	1	20	0	1	1		2	3	3	6	1
327	0	4	0	2	3	0		1	1	0	1	3	3	1	1	0	0	20	0	1	1		1	3	3	6	1
328	0	4	0	2	0	0	3	1	0	0	2	3	2	1	0	0	0	20	0	1	0	3	1	3	2	5	0
329	0	5	0	2	4	0	3	2	0	0	2	2	2	1	0	0	0	20	0	1	0	3	2	2	2	4	0
330	0	4	0	2	0	0		1	0	1	2	3	3	1	0	0	1	20	0	1	1		1	3	3	6	1
331	1	3	0	4	0	0	3	3	0	0	2	3	3	1	0	0	0	20	0	1	0	3	3	3	3	6	0
332	0	5	0	2	0	1	3	2	1	1	1	2	2	1	1	0	0	20	0	1	1	3	2	2	2	4	1
333	1	3	0	2	2	0		2	0	0	2	3	3	1	0	0	0	20	0	1	0		2	3	3	6	0
334	1	3	0	3	2	0	3	3	0	0	2	3	3	1	0	0	0	20	0	1	0	3	3	3	3	6	0
335	0	2	0	3	1	1	3	3	1	1	2	2	2	1	0	0	0	20	0	1	0	3	3	2	2	4	0
336	0	2	0	3	1	0	3	2	0	1	2	2	2	1	0	0	0	20	0	1	0	3	2	2	2	4	0
337	0	3	0	3	0	1	3	2	1	1	1	3	2	1	0	0	0	20	1	1	0	3	2	3	2	5	1
338	0	3	0	3	0	0	2	3	0	0	2	3	3	1	0	0	0	20	0	1	0	2	3	3	3	6	0
339	0	4	0	1	3	0		2	0	1	2	3	3	1	0	0	1	20	0	1	1		2	3	3	6	1
340	1	3	0	4	0	0	3	3	0	0	2	3	3	1	0	0	0	20	0	1	0	3	3	3	3	6	0
341	0	2	0	2	3	1	3	2	0	0	2	2	2	1	1	0	0	20	0	1	1	3	2	2	2	4	1
342	1	1	0	2	2	1	2	2	0	0	2	2	2	1	1	0	0	20	0	1	1	2	2	2	2	4	1
343	0	4	0	3	0	1		2	1	1	2	3	3	1	0	0	0	20	0	1	0		2	3	3	6	0
344	0	2	0	4	3	1	1	2	0	0	2	1	2	1	1	0	0	20	0	1	1	1	2	1	2	3	1
345	0	5	0	2	0	1	3	2	1	1	1	2	2	1	0	0	0	20	0	1	0	3	2	2	2	4	0
346	1	1	0	3	0	0	3	1	0	0	2	3	3	1	0	0	0	20	0	1	0	3	1	3	3	6	0
347	0	2	0	2	3	0	2	1	1	1	2	2	2	1	0	1	0	20	0	1	1	2	1	2	2	4	1
348	1	2	0	3	0	0	3	2	0	0	2	2	2	1	0	0	0	20	0	1	0	3	2	2	2	4	0
349	1	3	0	1	2	0	1	1	1	0	2	1	1	1	0	0	0	20	0	1	0	1	1	1	1	2	0
350	1	4	0	1	2	0	2	1	0	0	2	2	2	1	0	0	0	20	0	1	0	2	1	2	2	4	0
351	1	1	0	3	0	0	3	2	1	0	2	3	3	1	0	0	0	20	0	1	0	3	2	3	3	6	0
352	1	4	0	3	2	0	3	2	0	0	2	3	2	1	0	0	0	20	0	1	0	3	2	3	2	5	0
353	1	2	0	3	0	0	3	2	0	0	2	2	2	1	0	0	0	20	0	1	0	3	2	2	2	4	0
354	1	1	0	3	0	0	3	3	0	0	2	3	3	1	0	0	0	20	0	1	0	3	3	3	3	6	0
355	0	4	0	2	0	1		1	1	1	1	3	3	1	0	0	1	20	0	1	1		1	3	3	6	1
356	1	3	0	4	0	1	3	3	0	0	2	3	3	1	0	0	0	20	0	1	0	3	3	3	3	6	0
357	0	1	0	1	3	0	2	2	1	1	2	2	2	1	1	0	0	20	0	1	1	2	2	2	2	4	1
358	1	4	0	3	2	0	3	2	0	1	2	3	3	1	0	0	0	20	0	1	0	3	2	3	3	6	0
359	1	3	0	2	0	0	2	1	0	0	2	2	2	1	0	0	0	20	0	1	0	2	1	2	2	4	0
360	1	1	0	3	0	0	3	3	1	1	2	4	2	1	1	0	0	20	0	1	1	3	3	3	2	5	1
361	0	5	0	1	1	0	2	1	1	0	2	2	2	1	0	0	0	20	0	1	0	2	1	2	2	4	0
362	1	1	0	1	1	1	2	2	0	1	1	2	2	1	0	0	1	20	0	1	1	2	2	2	2	4	1
363	0	4	0	2	3	0		1	1	1	1	3	3	1	1	0	0	20	0	1	1		1	3	3	6	1
364	1	2	0	4	0	0	3	3	0	0	2	3	3	1	0	0	0	20	0	1	0	3	3	3	3	6	0
365	1	2	0	3	2	0	3	2	0	0	2	2	2	1	0	0	0	20	0	1	0	3	2	2	2	4	0
366	0	1	0	3	3	0	3	3	1	0	2	3	3	1	1	0	0	20	0	1	1	3	3	3	3	6	1
367	0	4	0	1	3	0		2	1	0	1	3	3	1	1	0	0	20	0	1	1		2	3	3	6	1
368	1	2	0	3	0	0	3	2	0	0	2	3	3	1	0	0	0	20	0	1	0	3	2	3	3	6	0
369	1	4	0	3	3	0	2	2	0	0	2	2	2	1	0	0	0	20	0	1	0	2	2	2	2	4	0
370	0	3	0	2	0	0	3	3	0	0	2	2	3	1	1	0	0	20	0	1	1	3	3	2	3	5	1
371	0	3	0	1	0	0	3	2	1	0	2	3	2	1	1	0	0	20	0	1	1	3	2	3	2	5	1
372	1	3	0	3	0	0	3	3	0	1	2	3	2	1	1	0	0	20	0	1	1	3	3	3	2	5	1
373	1	3	0	2	0	0	2	1	0	0	2	2	2	1	0	0	0	20	0	1	0	2	1	2	2	4	0
374	0	1	0	1	3	0	2	2	0	1	1	2	2	1	1	0	0	20	0	1	1	2	2	2	2	4	1
375	0	3	0	3	3	1	3	3	1	1	2	3	3	1	1	0	0	20	0	1	1	3	3	3	3	6	1
376	1	4	0	1	2	0	2	1	0	0	2	2	2	1	0	0	0	20	0	1	0	2	1	2	2	4	0
377	1	1	0	4	0	0	3	2	0	0	2	2	2	1	0	0	0	20	0	1	0	3	2	2	2	4	0
378	1	2	0	1	0	1	2	2	0	1	2	2	2	1	1	0	0	20	0	1	1	2	2	2	2	4	1
379	1	3	0	3	1	0	4	1	0	0	2	4	4	1	0	0	0	20	0	1	0	3	1	3	3	6	0
380	0	4	0	1	0	1	3	1	1	1	1	3	3	1	0	0	0	20	1	1	0	3	1	3	3	6	1
381	0	1	0	1	3	0	2	2	0	0	2	2	2	1	1	0	0	20	0	1	1	2	2	2	2	4	1
382	0	2	0	3	3	1	2	3	1	1	2	3	3	1	1	0	0	20	0	1	1	2	3	3	3	6	1
383	0	1	0	3	0	0	4	2	1	1	2	4	2	1	1	0	0	20	0	1	1	3	2	3	2	5	1
384	1	1	0	3	0	0	3	2	1	0	2	3	3	1	0	0	0	20	0	1	0	3	2	3	3	6	0
385	0	4	0	3	1	0	3	2	0	0	2	3	2	1	0	0	0	20	0	1	0	3	2	3	2	5	0
386	0	5	0	2	0	1	2	1	0	0	1	2	2	1	0	0	0	20	0	1	0	2	1	2	2	4	0
387	1	4	0	1	0	0	2	1	0	1	2	2	2	1	0	0	0	20	0	1	0	2	1	2	2	4	0
388	0	1	0	2	0	0	3	1	1	1	1	3	2	1	0	0	1	14	0	1	1	3	1	3	2	5	1
389	1	3	0	2	2	0		2	0	0	2	3	3	1	0	0	0	20	0	1	0		2	3	3	6	0
390	1	4	0	2	2	0	2	1	1	1	2	2	2	1	1	0	0	20	0	1	1	2	1	2	2	4	1
391	1	3	0	2	0	0		2	0	0	2	3	3	1	0	0	0	20	0	1	0		2	3	3	6	0
392	1	1	0	3	2	0	3	2	0	0	2	3	3	1	0	0	0	20	0	1	0	3	2	3	3	6	0
393	1	3	0	2	2	0	3	1	0	0	2	3	3	1	0	0	0	20	0	1	0	3	1	3	3	6	0
394	0	4	0	2	0	0	3	2	0	0	2	3	2	1	0	0	0	20	0	1	0	3	2	3	2	5	0
395	0	1	0	1	3	0	2	2	0	1	1	2	2	1	1	0	0	20	0	1	1	2	2	2	2	4	1
396	0	4	0	1	0	0		2	0	1	2	3	3	1	0	0	1	20	0	1	1		2	3	3	6	1
397	1	3	0	3	1	0	3	3	0	0	2	3	3	1	0	0	0	20	0	1	0	3	3	3	3	6	0
398	0	4	0	2	0	0	3	1	0	0	2	3	2	1	0	0	0	20	0	1	0	3	1	3	2	5	0
399	1	3	0	2	3	0	2	1	0	1	2	2	2	1	0	0	0	20	0	1	0	2	1	2	2	4	0
400	1	4	0	2	2	0	2	1	0	1	2	2	1	1	0	0	1	20	0	1	1	2	1	2	1	3	1
401	1	1	0	1	0	0	2	2	1	0	1	2	2	1	0	0	1	20	0	1	1	2	2	2	2	4	1
402	0	4	0	3	3	1		1	1	1	2	3	3	1	1	0	0	20	0	1	1		1	3	3	6	1
403	1	2	0	1	4	0	3	2	1	1	1	2	1	1	0	1	0	20	0	1	1	3	2	2	1	3	1
404	1	2	0	3	0	0	3	2	0	0	2	2	2	1	0	0	0	20	0	1	0	3	2	2	2	4	0
405	1	2	0	2	2	0	4	2	1	1	2	3	2	1	0	0	1	20	0	1	1	3	2	3	2	5	1
406	1	1	0	3	0	0	3	3	0	0	2	2	2	1	0	0	0	20	0	1	0	3	3	2	2	4	0
407	1	4	0	2	4	1		2	1	1	1	3	3	1	0	1	0	20	0	1	1		2	3	3	6	1
408	0	2	0	3	3	1	3	2	1	1	2	3	3	1	1	0	0	20	0	1	1	3	2	3	3	6	1
409	0	2	0	3	3	1	3	2	1	1	2	3	3	1	1	0	0	20	1	1	1	3	2	3	3	6	2
410	0	2	0	1	3	0	1	2	1	1	1	2	2	1	0	1	0	20	0	1	1	1	2	2	2	4	1
411	1	1	0	3	1	1	2	2	1	1	1	3	3	1	0	0	1	20	0	1	1	2	2	3	3	6	1
412	1	3	0	3	1	0	3	3	0	0	2	3	3	1	0	0	0	20	0	1	0	3	3	3	3	6	0
413	1	2	0	4	0	0	3	3	1	0	2	3	3	1	0	0	0	20	0	1	0	3	3	3	3	6	0
414	1	1	0	4	2	0	3	2	0	0	2	3	2	1	0	0	0	20	0	1	0	3	2	3	2	5	0
415	0	1	0	3	0	0	3	3	0	0	2	3	3	1	1	0	0	20	0	1	1	3	3	3	3	6	1
416	0	5	0	2	1	0	3	2	1	0	2	3	3	1	0	0	0	20	0	1	0	3	2	3	3	6	0
417	1	5	0	3	3	0	3	2	0	1	2	3	3	1	0	0	0	20	0	1	0	3	2	3	3	6	0
418	1	4	0	1	1	1		2	1	1	1	3	3	1	0	0	1	20	0	1	1		2	3	3	6	1
419	1	3	0	1	0	0	2	2	0	0	2	2	2	1	0	0	0	20	0	1	0	2	2	2	2	4	0
420	0	2	0	2	0	0	3	2	1	1	2	3	2	1	0	0	1	20	0	1	1	3	2	3	2	5	1
421	0	1	0	4	1	0	3	3	0	0	2	3	3	1	0	0	0	20	0	1	0	3	3	3	3	6	0
422	1	2	0	3	0	0	3	2	1	0	2	3	3	1	0	0	0	20	0	1	0	3	2	3	3	6	0
423	0	3	0	2	4	1		2	1	1	0	3	3	1	0	1	0	20	0	1	1		2	3	3	6	1
424	1	1	0	3	0	0	3	2	0	1	2	3	3	1	0	0	0	20	0	1	0	3	2	3	3	6	0
425	0	3	0	1	3	0	1	2	1	0	2	1	2	1	1	0	0	20	0	1	1	1	2	1	2	3	1
426	0	4	0	1	1	0	3	2	0	0	2	2	1	1	0	0	0	20	0	1	0	3	2	2	1	3	0
427	1	1	0	4	2	0	3	3	1	0	2	3	3	1	0	0	0	20	0	1	0	3	3	3	3	6	0
428	0	4	0	2	0	0	2	2	1	0	1	2	2	1	0	0	1	20	0	1	1	2	2	2	2	4	1
429	1	2	0	3	0	0	3	2	0	0	2	2	2	1	0	0	0	20	0	1	0	3	2	2	2	4	0
430	0	2	0	1	3	0	2	2	1	0	2	2	2	1	0	0	0	20	0	1	0	2	2	2	2	4	0
431	0	4	0	3	0	1		1	1	1	1	3	3	1	0	0	1	20	0	1	1		1	3	3	6	1
432	0	4	0	1	0	0	3	3	0	1	2	3	2	1	0	0	1	20	0	1	1	3	3	3	2	5	1
433	1	1	0	3	0	1	3	2	0	1	2	3	3	1	0	0	0	20	0	1	0	3	2	3	3	6	0
434	0	4	0	3	3	1		1	1	1	2	3	3	1	1	0	0	20	0	1	1		1	3	3	6	1
435	1	4	0	3	2	0	3	2	0	1	2	3	3	1	0	0	0	20	0	1	0	3	2	3	3	6	0
436	1	4	0	2	2	0	3	2	0	0	2	3	2	1	0	0	0	20	0	1	0	3	2	3	2	5	0
437	0	4	0	3	0	0		2	0	0	2	3	3	1	0	0	0	20	0	1	0		2	3	3	6	0
438	1	4	0	2	2	0	2	1	1	1	2	2	2	1	1	0	0	20	0	1	1	2	1	2	2	4	1
439	1	3	0	3	0	0	3	3	0	0	2	3	3	1	0	0	0	20	0	1	0	3	3	3	3	6	0
440	1	4	0	1	2	0	1	1	0	0	2	2	2	1	0	0	0	20	0	1	0	1	1	2	2	4	0
441	0	4	0	3	4	1	2	1	1	1	1	2	2	1	0	0	1	20	0	1	1	2	1	2	2	4	1
442	0	3	0	1	1	1	1	2	1	1	1	1	2	1	0	0	1	20	0	1	1	1	2	1	2	3	1
443	0	4	0	3	2	0	3	2	0	0	2	3	2	1	0	0	0	20	0	1	0	3	2	3	2	5	0
444	1	2	0	3	0	0	3	2	0	0	2	3	3	1	0	0	0	20	0	1	0	3	2	3	3	6	0
445	0	4	0	3	1	0	2	2	1	0	2	2	2	1	0	0	0	20	0	1	0	2	2	2	2	4	0
446	1	2	0	3	0	0	3	2	0	0	2	3	3	1	0	0	0	20	0	1	0	3	2	3	3	6	0
447	0	3	0	1	3	0	1	2	1	1	2	1	2	1	1	0	0	20	0	1	1	1	2	1	2	3	1
448	1	2	0	3	0	0	3	3	0	0	2	3	2	1	1	0	0	20	0	1	1	3	3	3	2	5	1
449	0	3	0	1	0	0	1	2	0	1	2	1	2	1	1	0	0	20	0	1	1	1	2	1	2	3	1
450	0	4	0	3	3	1		1	1	1	2	3	3	1	1	0	0	20	0	1	1		1	3	3	6	1
451	1	3	0	3	2	0	3	3	0	0	2	3	3	1	0	0	0	20	0	1	0	3	3	3	3	6	0
452	1	4	0	2	2	0	1	2	0	0	2	2	2	1	0	0	0	20	0	1	0	1	2	2	2	4	0
453	0	1	0	2	3	1	2	2	1	1	2	3	3	1	1	0	0	20	0	1	1	2	2	3	3	6	1
454	0	4	0	1	3	0		2	0	1	2	3	3	1	0	0	1	20	0	1	1		2	3	3	6	1
455	0	4	0	3	3	1		1	1	1	2	3	3	1	1	0	0	20	0	1	1		1	3	3	6	1
456	0	4	0	2	0	1		1	1	1	1	3	3	1	0	0	1	20	0	1	1		1	3	3	6	1
457	0	3	0	1	3	0	3	3	1	0	2	3	3	1	1	0	0	20	0	1	1	3	3	3	3	6	1
458	0	4	0	2	0	1		1	1	1	1	3	3	1	0	0	1	20	0	1	1		1	3	3	6	1
459	0	2	0	2	0	1	3	2	0	0	2	2	2	1	1	0	0	20	0	1	1	3	2	2	2	4	1
460	0	1	0	4	1	0	3	1	0	0	2	3	2	1	0	0	0	20	0	1	0	3	1	3	2	5	0
461	0	1	0	4	0	0	3	2	0	0	2	2	2	1	0	0	0	20	0	1	0	3	2	2	2	4	0
462	1	4	0	2	1	1		1	1	1	1	3	3	1	0	0	1	20	0	1	1		1	3	3	6	1
463	0	4	0	1	3	0		2	0	1	2	3	3	1	0	0	1	20	0	1	1		2	3	3	6	1
464	0	1	0	2	0	1	2	2	1	1	1	3	3	1	0	0	1	20	0	1	1	2	2	3	3	6	1
465	1	4	0	2	2	0	2	1	0	1	2	2	1	1	0	0	1	20	0	1	1	2	1	2	1	3	1
466	1	4	0	3	2	0	3	2	0	1	2	3	3	1	0	0	0	20	0	1	0	3	2	3	3	6	0
467	1	4	0	1	2	0	2	1	0	0	2	2	2	1	0	0	0	20	0	1	0	2	1	2	2	4	0
468	1	2	0	2	2	1	3	2	1	1	1	2	2	1	0	0	1	20	0	1	1	3	2	2	2	4	1
469	0	3	0	4	3	1	1	2	0	1	1	2	3	1	0	0	1	20	0	1	1	1	2	2	3	5	1
470	0	2	0	3	0	1	3	3	1	1	1	3	3	1	0	0	1	20	0	1	1	3	3	3	3	6	1
471	1	2	0	3	0	0	3	2	0	0	2	2	2	1	0	0	0	20	0	1	0	3	2	2	2	4	0
472	0	4	0	1	3	0		1	1	0	2	3	3	1	0	0	0	20	0	1	0		1	3	3	6	0
473	1	4	0	2	4	0	2	2	0	0	2	2	1	1	0	0	0	20	0	1	0	2	2	2	1	3	0
474	0	1	0	1	3	0	2	2	1	0	2	2	2	1	1	0	0	20	0	1	1	2	2	2	2	4	1
475	1	3	0	4	0	0	3	3	0	0	2	3	3	1	0	0	0	20	0	1	0	3	3	3	3	6	0
476	1	1	0	4	0	0	3	2	0	0	2	2	2	1	0	0	0	20	0	1	0	3	2	2	2	4	0
477	1	2	0	3	2	0	3	2	0	0	2	2	2	1	0	0	0	20	0	1	0	3	2	2	2	4	0
478	0	4	0	1	0	0		2	0	1	2	3	3	1	0	0	1	20	0	1	1		2	3	3	6	1
479	0	4	0	2	0	1		1	1	1	1	3	3	1	0	0	1	20	0	1	1		1	3	3	6	1
480	1	1	0	3	0	0	3	3	0	1	2	3	3	1	0	0	0	20	0	1	0	3	3	3	3	6	0
481	0	1	0	3	0	0	3	2	0	1	2	3	3	1	0	0	0	20	0	1	0	3	2	3	3	6	0
482	1	1	0	4	2	0	3	2	0	0	2	3	2	1	0	0	0	20	0	1	0	3	2	3	2	5	0
483	1	2	0	4	0	0	3	3	0	0	2	3	3	1	0	0	0	20	0	1	0	3	3	3	3	6	0
484	0	4	0	2	3	1	2	1	1	1	1	2	2	1	0	1	0	20	0	1	1	2	1	2	2	4	1
485	1	3	0	1	2	0	1	1	1	0	2	1	1	1	0	0	0	20	0	1	0	1	1	1	1	2	0
486	0	4	0	3	1	0	3	2	0	1	2	3	3	1	0	0	0	20	0	1	0	3	2	3	3	6	0
487	0	2	0	1	4	0	3	1	1	1	2	3	2	1	0	1	0	20	0	1	1	3	1	3	2	5	1
488	1	4	0	3	3	0	2	2	0	1	2	2	1	1	0	0	0	20	0	1	0	2	2	2	1	3	0
489	0	4	0	1	3	0		1	1	0	1	3	3	1	1	0	0	20	0	1	1		1	3	3	6	1
490	0	2	0	3	3	0	3	2	1	0	2	3	3	1	1	0	0	20	0	1	1	3	2	3	3	6	1
491	0	4	0	3	3	0		1	1	1	1	3	3	1	0	0	1	20	0	1	1		1	3	3	6	1
492	0	4	0	1	0	0	3	1	1	0	2	3	2	1	1	0	0	20	0	1	1	3	1	3	2	5	1
493	0	4	0	3	0	1		1	1	1	1	3	3	1	0	0	1	20	0	1	1		1	3	3	6	1
494	0	4	0	2	0	1		1	1	1	1	3	3	1	0	0	1	20	0	1	1		1	3	3	6	1
495	1	3	0	3	0	0	3	2	0	0	2	4	2	1	0	0	0	20	0	1	0	3	2	3	2	5	0
496	1	1	0	4	2	0	3	1	0	0	2	3	2	1	0	0	0	20	0	1	0	3	1	3	2	5	0
497	0	2	0	1	3	0	1	2	1	0	1	2	2	1	0	1	0	20	0	1	1	1	2	2	2	4	1
498	1	5	0	2	4	0	3	2	0	0	2	3	3	1	0	0	0	20	0	1	0	3	2	3	3	6	0
499	1	1	0	3	0	0	3	2	0	0	2	2	2	1	0	0	0	20	0	1	0	3	2	2	2	4	0
500	1	4	0	2	2	0	1	2	0	0	2	2	2	1	0	0	0	20	0	1	0	1	2	2	2	4	0
501	0	4	0	1	3	0		2	1	0	1	3	3	1	1	0	0	20	0	1	1		2	3	3	6	1
502	1	3	0	3	2	0	3	3	0	0	2	3	3	1	0	0	0	20	0	1	0	3	3	3	3	6	0
503	1	2	0	3	2	0	3	2	0	0	2	2	2	1	0	0	0	20	0	1	0	3	2	2	2	4	0
504	0	2	0	3	1	1	2	1	1	1	1	2	3	1	0	0	1	20	0	1	1	2	1	2	3	5	1
505	0	5	0	3	3	0	3	2	1	1	1	3	2	1	1	0	0	20	0	1	1	3	2	3	2	5	1
506	1	4	0	3	0	0	3	2	0	0	2	3	2	1	0	0	0	20	0	1	0	3	2	3	2	5	0
507	0	4	0	1	0	1	2	1	0	0	1	2	2	1	0	0	0	20	0	1	0	2	1	2	2	4	0
508	0	3	0	3	3	1	3	3	1	1	2	3	3	1	1	0	0	20	0	1	1	3	3	3	3	6	1
509	0	1	0	2	4	0	2	2	0	0	2	2	2	1	0	0	1	20	0	1	1	2	2	2	2	4	1
510	1	4	0	1	2	0	1	1	0	0	2	2	2	1	0	0	0	20	0	1	0	1	1	2	2	4	0
511	1	2	0	3	2	0	3	3	1	0	2	3	3	1	0	0	0	20	0	1	0	3	3	3	3	6	0
512	0	4	0	1	0	1	2	1	0	1	1	2	2	1	0	0	0	20	0	1	0	2	1	2	2	4	0
513	1	4	0	2	2	0	2	1	1	1	1	2	1	1	0	0	1	20	0	1	1	2	1	2	1	3	1
514	1	3	0	1	4	0	1	2	1	1	1	1	2	1	0	1	0	20	0	1	1	1	2	1	2	3	1
515	1	1	0	3	2	0	3	2	0	0	2	3	3	1	0	0	0	20	0	1	0	3	2	3	3	6	0
516	1	4	0	3	2	0	3	2	0	1	2	3	3	1	0	0	0	20	0	1	0	3	2	3	3	6	0
517	1	3	0	4	0	0	3	3	0	0	2	3	3	1	0	0	0	20	0	1	0	3	3	3	3	6	0
518	1	1	0	4	2	0	3	2	1	0	2	2	2	1	0	0	0	20	0	1	0	3	2	2	2	4	0
519	1	4	0	2	3	0	1	2	0	0	2	2	2	1	0	0	0	20	0	1	0	1	2	2	2	4	0
520	1	2	0	2	2	0	4	2	1	1	2	3	2	1	0	0	1	20	0	1	1	3	2	3	2	5	1
521	1	4	0	1	1	1		2	1	1	1	3	3	1	0	0	1	20	0	1	1		2	3	3	6	1
522	0	1	0	4	1	0	4	4	0	0	2	3	3	1	1	0	0	20	0	1	1	3	3	3	3	6	1
523	0	4	0	4	0	0		1	0	1	2	3	3	1	0	0	1	20	0	1	1		1	3	3	6	1
524	0	2	0	2	0	1	3	2	1	1	1	3	2	1	0	0	1	20	0	1	1	3	2	3	2	5	1
525	1	3	0	4	0	0	3	3	0	0	2	3	3	1	0	0	0	20	0	1	0	3	3	3	3	6	0
526	1	5	0	2	1	0	3	2	1	1	2	2	2	1	0	0	0	20	0	1	0	3	2	2	2	4	0
527	1	1	0	3	2	0	3	2	0	0	2	3	3	1	0	0	0	20	0	1	0	3	2	3	3	6	0
528	1	2	0	3	2	0	3	3	1	0	2	3	3	1	0	0	0	20	0	1	0	3	3	3	3	6	0
529	1	4	0	3	3	0	2	2	0	0	2	2	1	1	0	0	0	20	0	1	0	2	2	2	1	3	0
530	0	2	0	4	0	0	3	3	0	0	2	3	3	1	0	0	0	20	0	1	0	3	3	3	3	6	0
531	1	1	0	3	0	0	3	3	0	0	2	2	2	1	0	0	0	20	0	1	0	3	3	2	2	4	0
532	0	4	0	1	0	0		2	0	1	2	3	3	1	0	0	1	20	0	1	1		2	3	3	6	1
533	0	3	0	2	0	0	3	3	0	0	2	3	3	1	1	0	0	20	0	1	1	3	3	3	3	6	1
534	0	4	0	3	3	1		1	1	1	2	3	3	1	1	0	0	20	0	1	1		1	3	3	6	1
535	0	1	0	1	1	0	2	2	0	0	2	2	2	1	0	0	0	20	0	1	0	2	2	2	2	4	0
536	0	4	0	1	3	0		1	1	0	2	3	3	1	0	0	0	20	0	1	0		1	3	3	6	0
537	0	3	0	2	0	1		2	0	1	2	3	3	1	1	0	0	20	0	1	1		2	3	3	6	1
538	0	5	0	3	4	1	1	1	0	1	1	1	2	1	0	0	1	20	0	1	1	1	1	1	2	3	1
539	1	3	0	3	2	0	3	3	0	0	2	3	2	1	0	0	0	20	0	1	0	3	3	3	2	5	0
540	0	4	0	2	0	1		1	1	1	1	3	3	1	0	0	1	20	0	1	1		1	3	3	6	1
541	1	1	0	3	2	0	3	2	0	1	2	3	3	1	0	0	0	20	0	1	0	3	2	3	3	6	0
542	0	1	0	2	4	0	2	2	0	0	2	2	2	1	0	0	1	20	0	1	1	2	2	2	2	4	1
543	1	1	0	3	2	0	3	2	0	0	2	3	3	1	0	0	0	20	0	1	0	3	2	3	3	6	0
544	1	4	0	1	0	0	2	1	0	1	2	2	2	1	0	0	0	20	0	1	0	2	1	2	2	4	0
545	0	1	0	2	0	1	2	2	1	1	1	3	3	1	0	0	1	20	0	1	1	2	2	3	3	6	1
546	0	1	0	2	0	1	2	2	1	1	1	3	3	1	0	0	1	20	0	1	1	2	2	3	3	6	1
547	0	4	0	3	3	0		1	0	1	2	3	3	1	0	0	0	20	0	1	0		1	3	3	6	0
548	1	3	0	3	2	0	3	3	0	0	2	3	3	1	0	0	0	20	0	1	0	3	3	3	3	6	0
549	0	1	0	3	1	0	3	3	0	0	2	3	3	1	0	0	0	20	0	1	0	3	3	3	3	6	0
550	0	4	0	4	0	1		1	1	1	1	3	3	1	0	0	1	20	0	1	1		1	3	3	6	1
551	0	1	0	2	0	1	2	2	1	1	1	3	3	1	0	0	1	20	0	1	1	2	2	3	3	6	1
552	0	5	0	2	0	1	3	2	1	0	1	2	2	1	0	0	0	20	0	1	0	3	2	2	2	4	0
553	1	5	0	2	2	1	3	2	0	1	1	3	2	1	1	0	0	20	0	1	1	3	2	3	2	5	1
554	1	2	0	3	1	1	3	1	1	1	1	3	2	1	0	0	1	20	0	1	1	3	1	3	2	5	1
555	0	4	0	2	3	0		1	1	0	1	3	3	1	1	0	0	20	0	1	1		1	3	3	6	1
556	1	1	0	3	2	0	3	2	0	0	2	3	3	1	0	0	0	20	0	1	0	3	2	3	3	6	0
557	1	1	0	4	2	0	3	1	0	0	2	3	2	1	0	0	0	20	0	1	0	3	1	3	2	5	0
558	0	2	0	3	1	0	3	2	0	1	2	2	2	1	0	0	0	20	0	1	0	3	2	2	2	4	0
559	1	4	0	3	0	0	3	2	0	0	2	3	2	1	0	0	0	20	0	1	0	3	2	3	2	5	0
560	1	2	0	3	4	0	3	3	0	0	2	3	3	1	0	0	0	20	0	1	0	3	3	3	3	6	0
561	1	1	0	3	0	0	3	3	0	1	2	3	3	1	0	0	0	20	0	1	0	3	3	3	3	6	0
562	1	4	0	1	1	1	2	1	1	1	2	3	2	1	0	0	0	20	0	1	0	2	1	3	2	5	0
563	1	4	0	3	2	1	3	2	0	1	2	3	2	1	0	0	0	20	0	1	0	3	2	3	2	5	0
564	1	4	0	2	0	0	2	1	0	1	2	2	1	1	0	0	0	20	0	1	0	2	1	2	1	3	0
565	0	3	0	4	3	0	3	3	0	0	2	3	3	1	1	0	0	20	0	1	1	3	3	3	3	6	1
566	0	4	0	2	3	1	2	1	1	1	1	2	2	1	0	1	0	20	0	1	1	2	1	2	2	4	1
567	0	3	0	3	0	1	3	3	0	0	2	3	3	1	0	0	0	20	0	1	0	3	3	3	3	6	0
568	1	2	0	3	0	0	3	2	0	0	2	2	2	1	0	0	0	20	0	1	0	3	2	2	2	4	0
569	0	1	0	2	1	0	2	1	0	0	2	2	3	1	1	0	0	20	0	1	1	2	1	2	3	5	1
570	0	4	0	2	3	1		1	1	1	1	3	3	1	0	0	1	20	0	1	1		1	3	3	6	1
571	0	4	0	1	0	1	2	1	0	1	1	2	2	1	0	0	0	20	0	1	0	2	1	2	2	4	0
572	0	3	0	3	3	1	3	3	1	1	2	3	3	1	1	0	0	20	0	1	1	3	3	3	3	6	1
573	1	2	0	3	0	0	3	3	0	0	2	3	3	1	0	0	0	20	0	1	0	3	3	3	3	6	0
574	1	1	0	4	2	0	3	2	0	0	2	3	2	1	0	0	0	20	0	1	0	3	2	3	2	5	0
575	1	2	0	4	0	0	3	3	0	0	2	3	3	1	0	0	0	20	0	1	0	3	3	3	3	6	0
576	0	4	0	1	0	1	2	1	0	1	1	3	2	1	0	0	0	20	1	1	0	2	1	3	2	5	1
577	1	2	0	3	3	0	3	2	0	0	2	3	3	1	0	0	0	20	0	1	0	3	2	3	3	6	0
578	0	3	0	1	3	0	1	2	1	1	2	1	2	1	1	0	0	20	0	1	1	1	2	1	2	3	1
579	0	1	0	4	0	0	3	2	0	0	2	2	2	1	0	0	0	20	0	1	0	3	2	2	2	4	0
580	1	1	0	2	1	1	2	2	0	1	0	2	2	1	1	0	0	20	0	1	1	2	2	2	2	4	1
581	0	4	0	1	3	0		2	0	1	2	3	3	1	0	0	1	20	0	1	1		2	3	3	6	1
582	1	5	0	3	0	1	3	2	1	1	2	3	3	1	0	0	0	20	0	1	0	3	2	3	3	6	0
583	0	2	0	1	3	0	1	2	1	1	1	2	2	1	0	1	0	20	0	1	1	1	2	2	2	4	1
584	0	4	0	1	0	1		1	0	1	1	3	3	1	0	0	0	20	0	1	0		1	3	3	6	0
585	1	1	0	3	0	0	3	3	0	0	2	3	3	1	0	0	0	20	0	1	0	3	3	3	3	6	0
586	0	4	0	2	3	1	2	1	1	1	1	2	2	1	0	1	0	20	0	1	1	2	1	2	2	4	1
587	0	2	0	4	0	0	2	1	1	1	1	2	2	1	0	0	1	20	0	1	1	2	1	2	2	4	1
588	1	1	0	4	0	0	3	3	0	0	2	3	3	1	0	0	0	20	0	1	0	3	3	3	3	6	0
589	1	1	0	3	2	0	3	2	0	0	2	3	3	1	0	0	0	20	0	1	0	3	2	3	3	6	0
590	0	4	0	2	0	0	2	2	1	1	1	2	2	1	0	0	1	20	0	1	1	2	2	2	2	4	1
591	1	3	0	3	1	0	4	1	0	0	2	4	3	1	0	0	0	20	0	1	0	3	1	3	3	6	0
592	0	5	0	2	0	1	3	2	1	1	1	3	2	1	1	0	0	20	0	1	1	3	2	3	2	5	1
593	0	4	0	2	3	1	2	1	1	1	1	2	2	1	0	1	0	20	0	1	1	2	1	2	2	4	1
594	0	4	0	3	3	1		1	1	1	2	3	3	1	1	0	0	20	0	1	1		1	3	3	6	1
595	1	2	0	3	4	0	3	3	0	0	2	3	3	1	0	0	0	20	0	1	0	3	3	3	3	6	0
596	0	5	0	1	0	1	2	1	0	0	2	2	2	1	0	0	0	20	0	1	0	2	1	2	2	4	0
597	1	1	0	2	1	1	2	2	0	1	0	2	2	1	1	0	0	20	0	1	1	2	2	2	2	4	1
598	0	3	0	3	0	1	3	3	0	1	2	3	3	1	1	0	0	20	0	1	1	3	3	3	3	6	1
599	0	4	0	2	0	0	2	1	1	0	1	2	2	1	0	0	1	20	0	1	1	2	1	2	2	4	1
600	1	3	0	4	0	0	3	3	0	0	2	3	3	1	0	0	0	20	0	1	0	3	3	3	3	6	0
601	1	3	0	2	3	0		2	0	1	2	3	3	1	0	0	0	20	0	1	0		2	3	3	6	0
602	1	3	0	4	0	0	3	3	0	0	2	3	3	1	0	0	0	20	0	1	0	3	3	3	3	6	0
603	1	4	0	2	4	1		2	1	1	1	3	3	1	0	1	0	20	0	1	1		2	3	3	6	1
604	1	1	0	4	1	0	3	2	0	0	2	2	2	1	0	0	0	20	0	1	0	3	2	2	2	4	0
605	1	3	0	1	2	0	1	1	1	0	2	1	1	1	0	0	0	20	0	1	0	1	1	1	1	2	0
606	0	1	0	1	3	0	2	2	1	0	2	2	2	1	0	0	0	20	0	1	0	2	2	2	2	4	0
607	1	5	0	2	1	0	2	1	1	0	2	2	1	1	0	0	0	20	0	1	0	2	1	2	1	3	0
608	0	1	0	3	0	1	2	2	0	1	2	2	3	1	0	0	0	20	1	1	0	2	2	2	3	5	1
609	0	2	0	1	3	0	1	2	1	1	2	2	2	1	1	0	0	20	0	1	1	1	2	2	2	4	1
610	1	5	0	2	3	0	1	2	1	1	1	2	2	1	1	0	0	20	0	1	1	1	2	2	2	4	1
611	0	1	0	3	0	0	3	3	0	1	2	3	3	1	0	0	0	20	0	1	0	3	3	3	3	6	0
612	1	1	0	4	2	0	3	2	0	0	2	3	3	1	0	0	0	20	0	1	0	3	2	3	3	6	0
613	1	1	0	3	2	0	3	2	0	0	2	3	3	1	0	0	0	20	0	1	0	3	2	3	3	6	0
614	0	5	0	2	3	0	4	1	1	0	1	4	3	1	1	0	0	20	0	1	1	3	1	3	3	6	1
615	1	1	0	3	2	0	3	2	0	1	2	3	3	1	0	0	0	20	0	1	0	3	2	3	3	6	0
616	1	2	0	3	2	0	3	3	1	0	2	3	3	1	0	0	0	20	0	1	0	3	3	3	3	6	0
617	1	4	0	3	2	0	3	2	1	1	2	3	3	1	0	0	0	19	0	1	0	3	2	3	3	6	0
618	1	3	0	2	2	0	2	1	1	0	2	2	1	1	1	0	0	20	0	1	1	2	1	2	1	3	1
619	0	1	0	3	1	0	3	2	0	1	2	3	3	1	0	0	0	20	0	1	0	3	2	3	3	6	0
620	0	5	0	3	0	1	3	2	0	1	1	3	3	1	0	0	0	20	0	1	0	3	2	3	3	6	0
621	0	5	0	3	3	0	2	1	1	0	1	1	2	1	1	0	0	20	0	1	1	2	1	1	2	3	1
622	1	4	0	1	2	0	1	1	0	0	2	2	2	1	0	0	0	20	0	1	0	1	1	2	2	4	0
623	1	2	0	4	0	0	3	3	0	0	2	3	3	1	0	0	0	20	0	1	0	3	3	3	3	6	0
624	1	1	0	2	2	1	2	2	0	0	2	2	2	1	1	0	0	20	0	1	1	2	2	2	2	4	1
625	1	3	0	2	3	0		2	0	1	2	3	3	1	0	0	0	20	0	1	0		2	3	3	6	0
626	1	3	0	2	1	1	2	2	0	1	1	2	2	1	0	0	1	20	0	1	1	2	2	2	2	4	1
627	1	3	0	1	4	0	1	2	1	1	1	1	2	1	0	1	0	20	0	1	1	1	2	1	2	3	1
628	0	1	0	4	0	0	3	2	0	0	2	2	2	1	0	0	0	20	0	1	0	3	2	2	2	4	0
629	1	1	0	3	0	0	3	2	1	0	2	3	3	1	0	0	0	20	0	1	0	3	2	3	3	6	0
630	0	4	0	1	3	0		1	1	0	1	3	3	1	1	0	0	20	0	1	1		1	3	3	6	1
631	0	3	0	3	0	1	3	3	1	0	2	3	3	1	0	0	0	20	0	1	0	3	3	3	3	6	0
632	1	1	0	3	2	0	3	2	0	0	2	3	3	1	0	0	0	20	0	1	0	3	2	3	3	6	0
633	0	2	0	2	1	1	3	3	0	1	1	3	2	1	0	0	1	20	0	1	1	3	3	3	2	5	1
634	1	2	0	3	0	0	3	2	0	0	2	2	2	1	0	0	0	20	0	1	0	3	2	2	2	4	0
635	0	5	0	2	1	0	2	1	1	0	2	2	2	1	0	0	0	20	0	1	0	2	1	2	2	4	0
636	1	2	0	4	2	0	3	3	0	0	2	3	3	1	0	0	0	20	0	1	0	3	3	3	3	6	0
637	1	5	0	2	3	0	3	2	0	0	2	2	2	1	0	0	0	20	0	1	0	3	2	2	2	4	0
638	0	4	0	1	0	1	2	1	0	1	1	2	2	1	0	0	0	20	0	1	0	2	1	2	2	4	0
639	0	1	0	1	0	0	2	2	0	1	2	2	2	1	0	0	0	20	0	1	0	2	2	2	2	4	0
640	0	3	0	3	0	1	3	2	1	1	1	3	2	1	0	0	0	20	1	1	0	3	2	3	2	5	1
641	1	3	0	1	4	0	1	2	1	1	1	1	2	1	0	1	0	20	0	1	1	1	2	1	2	3	1
642	1	1	0	4	2	0	3	2	0	0	2	3	2	1	0	0	0	20	0	1	0	3	2	3	2	5	0
643	1	3	0	2	2	0	3	3	1	0	2	3	4	1	1	0	0	20	0	1	1	3	3	3	3	6	1
644	1	2	0	3	2	0	3	2	0	0	2	2	2	1	0	0	0	20	0	1	0	3	2	2	2	4	0
645	1	3	0	3	2	0	3	3	0	0	2	3	3	1	0	0	0	20	0	1	0	3	3	3	3	6	0
646	1	3	0	3	0	0		2	0	1	2	3	3	1	0	0	0	20	0	1	0		2	3	3	6	0
647	0	1	0	2	0	1	2	2	1	1	1	2	2	1	0	0	1	20	0	1	1	2	2	2	2	4	1
648	1	2	0	4	0	0	3	3	0	0	2	3	3	1	0	0	0	20	0	1	0	3	3	3	3	6	0
649	1	4	0	2	2	0	2	1	1	1	1	2	1	1	0	0	1	20	0	1	1	2	1	2	1	3	1
650	0	2	0	1	3	0	2	2	1	0	2	2	2	1	0	0	0	20	0	1	0	2	2	2	2	4	0
651	0	2	0	3	3	1	3	2	1	1	2	3	3	1	1	0	0	20	0	1	1	3	2	3	3	6	1
652	1	2	0	3	0	0	3	2	0	0	2	2	2	1	0	0	0	20	0	1	0	3	2	2	2	4	0
653	1	5	0	3	1	0	3	2	1	1	2	3	3	1	0	0	0	20	0	1	0	3	2	3	3	6	0
654	1	1	0	3	0	0	3	2	0	0	2	2	2	1	0	0	0	20	0	1	0	3	2	2	2	4	0
655	1	1	0	4	0	0	3	2	0	0	2	2	2	1	0	0	0	20	0	1	0	3	2	2	2	4	0
656	1	4	0	2	2	0	1	2	0	0	2	2	2	1	0	0	0	20	0	1	0	1	2	2	2	4	0
657	0	3	0	1	3	0	1	2	1	0	2	1	2	1	1	0	0	20	0	1	1	1	2	1	2	3	1
658	0	4	0	3	3	0		1	0	1	2	3	3	1	0	0	0	20	0	1	0		1	3	3	6	0
659	1	5	0	3	1	0	3	3	1	1	2	3	2	1	0	0	0	20	0	1	0	3	3	3	2	5	0
660	0	3	0	1	3	0	1	2	1	1	2	1	2	1	1	0	0	20	0	1	1	1	2	1	2	3	1
661	1	4	0	3	1	0	3	1	0	0	2	3	2	1	0	0	0	20	0	1	0	3	1	3	2	5	0
662	1	5	0	3	1	0	3	3	1	1	2	3	3	1	0	0	0	20	0	1	0	3	3	3	3	6	0
663	0	3	0	3	4	0	3	3	1	1	1	3	3	1	0	1	0	20	0	1	1	3	3	3	3	6	1
664	1	4	0	1	1	1		2	1	1	1	3	3	1	0	0	1	20	0	1	1		2	3	3	6	1
665	1	1	0	3	1	0	3	2	0	1	2	3	3	1	0	0	0	20	0	1	0	3	2	3	3	6	0
666	1	3	0	3	0	0		2	0	1	2	3	3	1	0	0	0	20	0	1	0		2	3	3	6	0
667	0	1	0	2	0	0	2	2	0	1	2	3	3	1	1	0	0	20	0	1	1	2	2	3	3	6	1
668	0	2	0	3	0	1	3	3	1	1	1	3	3	1	0	0	1	20	0	1	1	3	3	3	3	6	1
669	0	4	0	2	3	1		1	1	1	1	3	3	1	0	0	1	20	0	1	1		1	3	3	6	1
670	0	2	0	3	3	0	3	2	1	0	2	3	3	1	1	0	0	20	0	1	1	3	2	3	3	6	1
671	1	1	0	2	2	1	2	2	0	0	2	2	2	1	1	0	0	20	0	1	1	2	2	2	2	4	1
672	1	1	0	3	0	0	3	2	0	0	2	2	2	1	0	0	0	20	0	1	0	3	2	2	2	4	0
673	0	3	0	2	1	1	2	1	0	1	1	2	1	1	0	0	1	20	0	1	1	2	1	2	1	3	1
674	1	2	0	3	0	0	3	2	0	0	2	2	2	1	0	0	0	20	0	1	0	3	2	2	2	4	0
675	0	3	0	1	4	1	1	2	0	1	1	1	2	1	0	0	1	20	0	1	1	1	2	1	2	3	1
676	1	3	0	4	0	0	3	3	0	0	2	3	3	1	0	0	0	20	0	1	0	3	3	3	3	6	0
677	1	3	0	2	0	0	1	2	0	0	2	1	2	1	0	0	0	20	0	1	0	1	2	1	2	3	0
678	0	5	0	1	0	1	2	1	0	0	2	2	2	1	0	0	0	20	0	1	0	2	1	2	2	4	0
679	0	4	0	3	0	0	3	2	0	0	2	3	2	1	0	0	0	20	0	1	0	3	2	3	2	5	0
680	1	2	0	3	2	0	3	2	0	0	2	2	2	1	0	0	0	20	0	1	0	3	2	2	2	4	0
681	0	5	0	2	1	0	3	2	1	0	2	3	3	1	0	0	0	20	0	1	0	3	2	3	3	6	0
682	1	3	0	4	0	0	3	3	0	0	2	3	3	1	0	0	0	20	0	1	0	3	3	3	3	6	0
683	0	3	0	3	3	1	3	3	1	1	2	3	3	1	1	0	0	20	0	1	1	3	3	3	3	6	1
684	0	1	0	4	4	0	4	4	0	0	2	3	3	1	1	0	0	20	0	1	1	3	3	3	3	6	1
685	1	3	0	3	0	0	3	3	0	1	2	3	2	1	0	0	0	20	0	1	0	3	3	3	2	5	0
686	0	4	0	3	1	0	3	1	0	0	2	3	2	1	1	0	0	20	0	1	1	3	1	3	2	5	1
687	1	4	0	1	1	1		2	1	1	1	3	3	1	0	0	1	20	0	1	1		2	3	3	6	1
688	0	4	0	2	3	1		1	1	1	1	3	3	1	0	0	1	20	0	1	1		1	3	3	6	1
689	1	1	0	3	2	0	3	2	0	0	2	3	3	1	0	0	0	20	0	1	0	3	2	3	3	6	0
690	1	1	0	3	0	0	3	2	0	0	2	3	3	1	0	0	0	20	0	1	0	3	2	3	3	6	0
691	1	1	0	4	2	0	3	2	0	0	2	3	2	1	0	0	0	20	0	1	0	3	2	3	2	5	0
692	0	3	0	1	0	0	3	2	1	0	2	3	2	1	1	0	0	20	0	1	1	3	2	3	2	5	1
693	1	4	0	2	4	0		2	1	0	1	3	3	1	0	1	0	20	0	1	1		2	3	3	6	1
694	0	3	0	1	3	0	1	2	1	1	1	1	2	1	1	0	0	20	0	1	1	1	2	1	2	3	1
695	1	1	0	3	0	0	3	3	0	0	2	3	3	1	0	0	0	20	0	1	0	3	3	3	3	6	0
696	0	1	0	3	0	0	3	2	0	1	2	3	3	1	0	0	0	20	0	1	0	3	2	3	3	6	0
697	0	4	0	3	3	0		1	0	1	2	3	3	1	0	0	0	20	0	1	0		1	3	3	6	0
698	0	1	0	4	0	0	3	2	0	0	2	2	2	1	0	0	0	20	0	1	0	3	2	2	2	4	0
699	0	1	0	2	0	1	2	2	1	1	1	3	3	1	0	0	1	20	0	1	1	2	2	3	3	6	1
700	1	1	0	4	0	0	3	2	0	0	2	2	2	1	0	0	0	20	0	1	0	3	2	2	2	4	0
701	0	2	0	3	3	1	2	2	1	1	2	3	3	1	1	0	0	20	0	1	1	2	2	3	3	6	1
702	0	2	0	2	3	0	3	2	1	1	1	2	2	1	0	1	0	20	0	1	1	3	2	2	2	4	1
703	1	5	0	2	4	0	3	3	0	0	2	3	2	1	0	0	0	20	0	1	0	3	3	3	2	5	0
704	1	2	0	3	0	0	3	2	0	0	2	2	2	1	0	0	0	20	0	1	0	3	2	2	2	4	0
705	0	1	0	3	0	0	4	2	1	1	2	4	2	1	1	0	0	20	0	1	1	3	2	3	2	5	1
706	1	3	0	2	2	0		2	0	0	2	3	3	1	0	0	0	20	0	1	0		2	3	3	6	0
707	0	1	0	3	0	0	3	2	0	1	2	3	3	1	0	0	0	20	0	1	0	3	2	3	3	6	0
708	0	3	0	3	4	0	3	2	1	0	2	3	3	1	0	1	0	20	0	1	1	3	2	3	3	6	1
709	1	2	0	3	0	0	3	3	0	0	2	3	3	1	0	0	0	20	0	1	0	3	3	3	3	6	0
710	1	3	0	2	2	0		2	0	0	2	3	3	1	0	0	0	20	0	1	0		2	3	3	6	0
711	0	2	0	2	1	1	3	2	1	1	1	2	2	1	0	0	1	20	0	1	1	3	2	2	2	4	1
712	1	2	0	1	0	1	2	2	0	1	2	2	2	1	1	0	0	20	0	1	1	2	2	2	2	4	1
713	0	4	0	2	3	0		1	1	0	1	3	3	1	1	0	0	20	0	1	1		1	3	3	6	1
714	0	4	0	2	0	1		1	1	1	1	3	3	1	0	0	1	20	0	1	1		1	3	3	6	1
715	1	1	0	3	0	0	3	2	0	0	2	3	3	1	0	0	0	20	0	1	0	3	2	3	3	6	0
716	1	1	0	3	2	0	3	2	1	1	2	3	3	1	0	0	0	20	0	1	0	3	2	3	3	6	0
717	1	1	0	4	2	0	3	2	0	0	2	3	3	1	0	0	0	20	0	1	0	3	2	3	3	6	0
718	1	5	0	2	1	0	3	2	1	0	2	2	2	1	0	0	0	20	0	1	0	3	2	2	2	4	0
719	0	3	0	3	0	1	3	2	1	1	1	3	2	1	0	0	0	20	1	1	0	3	2	3	2	5	1
720	1	3	0	4	0	0	3	3	0	0	2	3	3	1	0	0	0	20	0	1	0	3	3	3	3	6	0
721	0	3	0	3	1	0	3	3	0	0	2	3	3	1	0	0	0	20	0	1	0	3	3	3	3	6	0
722	1	3	0	4	0	0	3	3	0	0	2	3	3	1	0	0	0	20	0	1	0	3	3	3	3	6	0
723	0	3	0	3	3	0	3	3	1	1	2	3	3	1	1	0	0	20	0	1	1	3	3	3	3	6	1
724	0	1	0	1	1	1	2	2	0	1	0	2	2	1	1	0	0	20	0	1	1	2	2	2	2	4	1
725	1	4	0	1	0	1	2	1	0	0	2	3	2	1	0	0	0	20	0	1	0	2	1	3	2	5	0
726	1	2	0	4	0	0	3	3	0	0	2	3	3	1	0	0	0	20	0	1	0	3	3	3	3	6	0
727	1	1	0	3	0	1	3	2	0	1	2	3	3	1	0	0	0	20	0	1	0	3	2	3	3	6	0
728	1	1	0	4	0	0	3	2	0	0	2	2	2	1	0	0	0	20	0	1	0	3	2	2	2	4	0
729	0	3	0	3	2	0	3	3	0	0	2	3	3	1	0	0	0	20	0	1	0	3	3	3	3	6	0
730	1	1	0	4	0	0	3	2	0	0	2	2	2	1	0	0	0	20	0	1	0	3	2	2	2	4	0
731	1	3	0	2	0	0	2	1	0	0	2	2	2	1	0	0	0	20	0	1	0	2	1	2	2	4	0
732	0	4	0	1	0	1		2	1	1	1	3	3	1	0	0	1	20	0	1	1		2	3	3	6	1
733	1	1	0	2	2	1	2	2	0	0	2	3	3	1	1	0	0	20	0	1	1	2	2	3	3	6	1
734	0	3	0	3	0	1	3	3	0	0	2	3	3	1	0	0	0	20	0	1	0	3	3	3	3	6	0
735	1	4	0	1	1	1		2	1	1	1	3	3	1	0	0	1	20	0	1	1		2	3	3	6	1
736	1	3	0	2	2	0		2	1	1	2	3	3	1	0	0	1	20	0	1	1		2	3	3	6	1
737	1	5	0	2	4	0	3	2	0	0	2	2	2	1	0	0	0	20	0	1	0	3	2	2	2	4	0
738	1	1	0	4	2	0	3	2	0	0	2	3	3	1	0	0	0	20	0	1	0	3	2	3	3	6	0
739	0	2	0	3	3	1	2	2	1	1	2	3	3	1	1	0	0	20	0	1	1	2	2	3	3	6	1
740	1	5	0	3	1	0	3	3	1	1	2	3	3	1	0	0	0	20	0	1	0	3	3	3	3	6	0
741	1	1	0	4	1	0	3	2	0	0	2	2	2	1	0	0	0	20	0	1	0	3	2	2	2	4	0
742	0	2	0	2	3	1	3	2	1	1	1	3	3	1	0	0	1	20	0	1	1	3	2	3	3	6	1
743	1	1	0	4	2	0	3	2	0	0	2	3	2	1	0	0	0	20	0	1	0	3	2	3	2	5	0
744	1	1	0	3	0	0	3	3	0	1	2	3	3	1	0	0	0	20	0	1	0	3	3	3	3	6	0
745	1	3	0	2	2	0	3	1	1	1	2	3	2	1	0	0	1	20	0	1	1	3	1	3	2	5	1
746	0	1	0	3	0	0	3	3	0	1	2	3	3	1	0	0	0	20	0	1	0	3	3	3	3	6	0
747	0	3	0	2	4	1		2	1	1	0	3	3	1	0	1	0	20	0	1	1		2	3	3	6	1
748	1	4	0	3	2	1	3	2	0	1	2	3	2	1	0	0	0	20	0	1	0	3	2	3	2	5	0
749	1	2	0	3	0	0	3	2	0	0	2	2	2	1	0	0	0	20	0	1	0	3	2	2	2	4	0
750	1	5	0	3	0	1	3	2	1	1	2	3	3	1	0	0	0	20	0	1	0	3	2	3	3	6	0
751	0	1	0	2	4	0	2	2	0	0	2	2	2	1	0	0	1	20	0	1	1	2	2	2	2	4	1
752	1	1	0	4	2	0	3	1	0	0	2	3	2	1	0	0	0	20	0	1	0	3	1	3	2	5	0
753	0	2	0	2	1	1	3	3	0	1	1	3	2	1	0	0	1	20	0	1	1	3	3	3	2	5	1
754	0	1	0	1	0	0	2	2	0	1	2	2	2	1	0	0	0	20	0	1	0	2	2	2	2	4	0
755	0	4	0	2	3	0	3	1	1	1	1	3	2	1	0	0	1	20	0	1	1	3	1	3	2	5	1
756	0	2	0	3	1	1	3	1	1	1	1	3	2	1	0	0	1	20	0	1	1	3	1	3	2	5	1
757	1	5	0	2	1	0	2	1	1	0	2	2	2	1	0	0	0	20	0	1	0	2	1	2	2	4	0
758	0	2	0	4	0	0	3	3	0	0	2	3	3	1	0	0	0	20	0	1	0	3	3	3	3	6	0
759	0	2	0	3	0	1	3	3	1	1	1	3	3	1	0	0	1	20	0	1	1	3	3	3	3	6	1
760	1	1	0	3	0	0	3	2	0	1	2	3	3	1	0	0	0	20	0	1	0	3	2	3	3	6	0
761	1	2	0	3	0	0	3	2	0	0	2	3	3	1	0	0	0	20	0	1	0	3	2	3	3	6	0
762	0	3	0	1	1	1	1	2	1	1	1	1	2	1	0	0	1	20	0	1	1	1	2	1	2	3	1
763	1	3	0	2	2	0		2	1	1	2	3	3	1	0	0	1	20	0	1	1		2	3	3	6	1
764	0	4	0	3	3	1		1	1	1	2	3	3	1	1	0	0	20	0	1	1		1	3	3	6	1
765	1	4	0	3	2	1	3	2	0	1	2	3	2	1	0	0	0	20	0	1	0	3	2	3	2	5	0
766	1	5	0	2	4	0	3	2	0	0	2	3	3	1	0	0	0	20	0	1	0	3	2	3	3	6	0
767	1	3	0	2	1	1	2	2	0	1	1	2	1	1	0	0	1	20	0	1	1	2	2	2	1	3	1
768	1	1	0	3	0	0	3	2	0	1	2	3	3	1	0	0	0	20	0	1	0	3	2	3	3	6	0
769	1	3	0	4	0	0	3	3	0	0	2	3	3	1	0	0	0	20	0	1	0	3	3	3	3	6	0
770	0	3	0	2	3	1	3	3	1	1	1	3	3	1	0	0	1	20	0	1	1	3	3	3	3	6	1
771	0	2	0	3	0	1	3	2	1	1	1	2	2	1	0	0	1	20	0	1	1	3	2	2	2	4	1
772	0	2	0	3	1	1	3	2	0	1	2	2	2	1	0	0	0	20	0	1	0	3	2	2	2	4	0
773	1	5	0	2	3	0	1	2	1	1	1	2	2	1	1	0	0	20	0	1	1	1	2	2	2	4	1
774	0	4	0	2	0	0	3	2	0	0	2	3	2	1	0	0	0	20	0	1	0	3	2	3	2	5	0
775	0	5	0	2	0	1	2	1	1	0	1	1	2	1	0	0	0	20	0	1	0	2	1	1	2	3	0
776	1	5	0	2	4	0	3	2	0	0	2	2	2	1	0	0	0	20	0	1	0	3	2	2	2	4	0
777	1	4	0	2	0	0	2	1	0	1	2	2	2	1	0	0	0	20	0	1	0	2	1	2	2	4	0
778	1	2	0	3	0	0	3	2	0	1	2	2	2	1	0	0	0	20	0	1	0	3	2	2	2	4	0
779	1	4	0	1	2	0	1	1	0	0	2	2	2	1	0	0	0	20	0	1	0	1	1	2	2	4	0
780	0	5	0	3	4	0	3	3	0	1	2	3	3	1	0	0	0	20	0	1	0	3	3	3	3	6	0
781	1	1	0	4	0	0	3	3	0	0	2	3	3	1	0	0	0	20	0	1	0	3	3	3	3	6	0
782	1	3	0	2	3	0	2	2	0	0	2	2	2	1	0	0	0	20	0	1	0	2	2	2	2	4	0
783	1	3	0	3	2	0	3	3	0	0	2	3	3	1	0	0	0	20	0	1	0	3	3	3	3	6	0
784	1	1	0	1	1	1	2	2	0	1	1	2	2	1	0	0	1	20	0	1	1	2	2	2	2	4	1
785	0	3	0	1	3	0	1	2	1	1	2	1	2	1	1	0	0	20	0	1	1	1	2	1	2	3	1
786	0	5	0	1	3	1	2	2	0	1	1	2	2	1	0	0	1	20	0	1	1	2	2	2	2	4	1
787	1	1	0	3	0	0	3	3	1	1	2	4	3	1	1	0	0	20	0	1	1	3	3	3	3	6	1
788	1	3	0	4	0	0	3	3	0	0	2	3	3	1	0	0	0	20	0	1	0	3	3	3	3	6	0
789	1	4	0	2	0	0	2	1	0	1	2	2	2	1	0	0	0	20	0	1	0	2	1	2	2	4	0
790	1	3	0	1	0	0	2	1	0	0	2	2	2	1	0	0	0	20	0	1	0	2	1	2	2	4	0
791	0	3	0	1	0	1	1	2	1	1	1	1	2	1	0	0	1	20	0	1	1	1	2	1	2	3	1
792	1	3	0	1	1	1	1	2	1	1	1	1	2	1	0	0	1	20	0	1	1	1	2	1	2	3	1
793	1	2	0	3	0	0	3	2	0	1	2	2	2	1	0	0	0	20	0	1	0	3	2	2	2	4	0
794	0	4	0	3	1	0	3	1	0	0	2	3	2	1	0	0	0	20	0	1	0	3	1	3	2	5	0
795	0	3	0	3	0	1	3	3	0	0	2	3	3	1	0	0	0	20	0	1	0	3	3	3	3	6	0
796	0	3	0	3	1	0	3	3	0	0	2	3	3	1	0	0	0	20	0	1	0	3	3	3	3	6	0
797	1	2	0	3	2	0	3	3	1	1	2	3	4	1	1	0	0	20	0	1	1	3	3	3	3	6	1
798	1	4	0	3	2	0	3	2	0	1	2	3	3	1	0	0	0	20	0	1	0	3	2	3	3	6	0
799	1	3	0	3	0	0	3	2	0	0	2	3	2	1	0	0	0	20	0	1	0	3	2	3	2	5	0
800	1	1	0	3	2	0	3	1	1	0	2	3	3	1	0	0	0	20	0	1	0	3	1	3	3	6	0
801	0	1	0	4	1	0	3	3	0	0	2	3	3	1	0	0	0	20	0	1	0	3	3	3	3	6	0
802	1	4	0	3	1	0	3	1	0	0	2	3	2	1	0	0	0	20	0	1	0	3	1	3	2	5	0
803	1	1	0	2	2	1	2	2	0	0	2	2	2	1	1	0	0	20	0	1	1	2	2	2	2	4	1
804	0	2	0	2	4	0	3	2	0	1	2	3	2	1	0	0	1	20	0	1	1	3	2	3	2	5	1
805	0	5	0	2	0	1	3	2	0	1	1	2	2	1	0	0	0	20	0	1	0	3	2	2	2	4	0
806	1	3	0	2	1	1	3	3	0	1	2	3	3	1	1	0	0	20	0	1	1	3	3	3	3	6	1
807	1	4	0	3	1	0	3	1	0	0	2	3	2	1	0	0	0	20	0	1	0	3	1	3	2	5	0
808	0	3	0	1	3	0	1	2	1	0	2	1	2	1	0	0	0	20	0	1	0	1	2	1	2	3	0
809	1	5	0	2	1	0	2	1	1	0	2	2	1	1	0	0	0	20	0	1	0	2	1	2	1	3	0
810	1	1	0	3	2	0	3	1	1	0	2	3	3	1	0	0	0	20	0	1	0	3	1	3	3	6	0
811	1	1	0	2	2	0	2	2	0	0	2	2	2	1	0	0	0	20	0	1	0	2	2	2	2	4	0
812	1	1	0	2	2	1	2	2	0	0	2	2	2	1	1	0	0	20	0	1	1	2	2	2	2	4	1
813	0	2	0	4	0	0	3	3	0	0	2	3	3	1	0	0	0	20	0	1	0	3	3	3	3	6	0
814	1	4	0	2	3	0	1	2	0	0	2	2	2	1	0	0	0	20	0	1	0	1	2	2	2	4	0
815	1	4	0	3	1	0	3	1	0	0	2	3	2	1	0	0	0	20	0	1	0	3	1	3	2	5	0
816	0	3	0	2	0	0	3	1	1	0	2	3	2	1	0	0	1	20	0	1	1	3	1	3	2	5	1
817	1	4	0	1	1	0	2	1	0	1	2	2	2	1	0	0	0	20	0	1	0	2	1	2	2	4	0
818	0	3	0	3	0	1	3	3	0	1	2	3	3	1	1	0	0	20	0	1	1	3	3	3	3	6	1
819	0	1	0	4	0	0	3	2	0	0	2	2	2	1	0	0	0	20	0	1	0	3	2	2	2	4	0
820	1	4	0	2	2	0	3	2	0	0	2	3	2	1	0	0	0	20	0	1	0	3	2	3	2	5	0
821	0	1	0	2	3	0	3	1	0	1	2	3	3	1	1	0	0	20	0	1	1	3	1	3	3	6	1
822	1	1	0	3	1	0	3	2	0	1	2	3	3	1	0	0	0	20	0	1	0	3	2	3	3	6	0
823	1	1	0	3	2	0	3	2	0	0	2	3	3	1	0	0	0	20	0	1	0	3	2	3	3	6	0
824	1	1	0	3	2	0	3	2	0	0	2	3	3	1	0	0	0	20	0	1	0	3	2	3	3	6	0
825	1	5	0	2	4	0	3	2	0	0	2	3	3	1	0	0	0	20	0	1	0	3	2	3	3	6	0
826	1	3	0	3	2	0	3	3	0	0	2	3	3	1	0	0	0	20	0	1	0	3	3	3	3	6	0
827	1	1	0	4	1	0	3	2	0	0	2	2	2	1	0	0	0	20	0	1	0	3	2	2	2	4	0
828	1	1	0	3	0	0	3	2	1	0	2	3	3	1	0	0	0	20	0	1	0	3	2	3	3	6	0
829	0	2	0	3	3	0	3	2	0	1	2	3	3	1	0	0	0	20	0	1	0	3	2	3	3	6	0
830	1	1	0	2	2	0	2	2	0	0	2	2	2	1	0	0	0	20	0	1	0	2	2	2	2	4	0
831	0	1	0	4	1	0	4	4	0	0	2	3	3	1	1	0	0	20	0	1	1	3	3	3	3	6	1
832	0	2	0	3	3	1	3	2	1	1	2	3	3	1	1	0	0	20	0	1	1	3	2	3	3	6	1
833	0	2	0	2	0	1	3	2	1	1	1	3	2	1	0	0	1	20	0	1	1	3	2	3	2	5	1
834	1	2	0	4	0	1	3	2	0	0	2	3	2	1	0	0	0	20	0	1	0	3	2	3	2	5	0
835	1	4	0	2	1	1		1	1	1	1	3	3	1	0	0	1	20	0	1	1		1	3	3	6	1
836	1	5	0	2	4	0	3	3	0	0	2	3	2	1	0	0	0	20	0	1	0	3	3	3	2	5	0
837	1	4	0	3	1	0	3	1	0	0	2	3	2	1	0	0	0	20	0	1	0	3	1	3	2	5	0
838	0	4	0	2	3	1		1	1	1	1	3	3	1	0	0	1	20	0	1	1		1	3	3	6	1
839	1	3	0	2	2	0		2	1	1	2	3	3	1	0	0	1	20	0	1	1		2	3	3	6	1
840	0	4	0	1	3	0		1	1	1	2	3	3	1	1	0	0	20	0	1	1		1	3	3	6	1
841	0	3	0	3	4	1	1	1	0	1	1	2	1	1	0	0	1	20	0	1	1	1	1	2	1	3	1
842	1	1	0	4	1	0	3	3	0	0	2	3	3	1	0	0	0	20	0	1	0	3	3	3	3	6	0
843	1	1	0	3	0	0	3	2	0	0	2	2	2	1	0	0	0	20	0	1	0	3	2	2	2	4	0
844	1	1	0	3	2	0	3	2	1	1	2	3	3	1	0	0	0	20	0	1	0	3	2	3	3	6	0
845	0	1	0	3	1	1	3	3	0	1	0	3	3	1	1	0	0	20	0	1	1	3	3	3	3	6	1
846	1	4	0	3	1	0		2	0	1	2	3	3	1	0	0	0	20	0	1	0		2	3	3	6	0
847	0	4	0	1	0	0		2	0	1	2	3	3	1	0	0	1	20	0	1	1		2	3	3	6	1
848	0	2	0	4	4	0	3	1	1	1	2	4	1	1	1	0	0	20	0	1	1	3	1	3	1	4	1
849	1	2	0	2	2	0	3	2	0	0	2	2	2	1	1	0	0	20	0	1	1	3	2	2	2	4	1
850	1	1	0	1	0	0	3	3	0	1	2	3	3	1	1	0	0	20	0	1	1	3	3	3	3	6	1
851	0	3	0	1	3	0	1	2	1	0	1	1	2	1	1	0	0	20	0	1	1	1	2	1	2	3	1
852	1	1	0	4	1	0	3	2	0	0	2	2	2	1	0	0	0	20	0	1	0	3	2	2	2	4	0
853	1	3	0	1	3	1	1	1	0	1	2	1	1	1	0	0	0	20	0	1	0	1	1	1	1	2	0
854	1	3	0	1	0	0	2	1	0	0	2	2	2	1	0	0	0	20	0	1	0	2	1	2	2	4	0
855	0	1	0	2	1	0	2	2	0	0	2	2	2	1	0	0	0	20	0	1	0	2	2	2	2	4	0
856	1	1	0	2	2	0	2	2	0	0	2	2	2	1	0	0	0	20	0	1	0	2	2	2	2	4	0
857	0	5	0	2	0	1	3	2	1	1	1	3	2	1	1	0	0	20	0	1	1	3	2	3	2	5	1
858	1	3	0	3	2	0	3	3	0	0	2	3	3	1	0	0	0	20	0	1	0	3	3	3	3	6	0
859	0	2	0	2	3	0	3	2	1	0	1	2	2	1	0	1	0	20	0	1	1	3	2	2	2	4	1
860	0	3	0	2	3	1	3	3	1	1	1	3	3	1	0	0	1	20	0	1	1	3	3	3	3	6	1
861	1	4	0	3	0	1		1	1	1	1	3	3	1	0	0	0	20	1	1	0		1	3	3	6	1
862	0	1	0	3	1	1	3	3	0	1	0	3	3	1	1	0	0	20	0	1	1	3	3	3	3	6	1
863	0	5	0	1	0	1	2	1	0	0	2	2	2	1	0	0	0	20	0	1	0	2	1	2	2	4	0
864	1	4	0	2	2	0	2	1	0	1	2	2	1	1	0	0	1	20	0	1	1	2	1	2	1	3	1
865	1	5	0	2	1	0	3	2	1	1	2	2	2	1	0	0	0	20	0	1	0	3	2	2	2	4	0
866	0	5	0	1	3	1	2	2	0	1	1	2	2	1	0	0	1	20	0	1	1	2	2	2	2	4	1
867	1	4	0	3	2	0	3	2	0	1	2	3	3	1	0	0	0	20	0	1	0	3	2	3	3	6	0
868	1	2	0	3	2	0	3	2	0	0	2	2	2	1	0	0	0	20	0	1	0	3	2	2	2	4	0
869	0	4	0	3	3	1		1	1	1	2	3	3	1	1	0	0	20	0	1	1		1	3	3	6	1
870	0	3	0	3	4	1	2	1	1	1	0	2	1	1	0	1	0	20	0	1	1	2	1	2	1	3	1
871	0	3	0	3	0	1	3	3	0	0	2	3	3	1	1	0	0	20	0	1	1	3	3	3	3	6	1
872	0	5	0	1	0	1	2	1	0	1	2	2	2	1	0	0	0	20	0	1	0	2	1	2	2	4	0
873	0	5	0	2	3	0	2	2	1	1	1	2	2	1	1	0	0	20	0	1	1	2	2	2	2	4	1
874	0	4	0	1	0	1	2	1	0	1	1	3	3	1	0	0	0	20	0	1	0	2	1	3	3	6	0
875	1	5	0	3	1	0	3	3	1	1	2	3	3	1	0	0	0	20	0	1	0	3	3	3	3	6	0
876	1	1	0	3	2	0	3	2	1	1	2	3	3	1	0	0	0	20	0	1	0	3	2	3	3	6	0
877	0	1	0	2	0	1	2	2	1	1	1	3	3	1	0	0	1	20	0	1	1	2	2	3	3	6	1
878	0	3	0	1	3	0	1	2	1	1	2	1	2	1	1	0	0	20	0	1	1	1	2	1	2	3	1
879	1	2	0	3	0	0	3	2	0	0	2	2	2	1	0	0	0	20	0	1	0	3	2	2	2	4	0
880	0	1	0	3	3	0	3	3	1	0	2	3	3	1	1	0	0	20	0	1	1	3	3	3	3	6	1
881	1	2	0	3	0	0	3	2	0	0	2	3	3	1	0	0	0	20	0	1	0	3	2	3	3	6	0
882	0	5	0	2	0	1	3	2	1	1	1	3	2	1	1	0	0	20	0	1	1	3	2	3	2	5	1
883	0	4	0	2	0	1		1	1	1	1	3	3	1	0	0	1	20	0	1	1		1	3	3	6	1
884	1	1	0	1	1	1	2	2	0	1	1	2	2	1	0	0	1	20	0	1	1	2	2	2	2	4	1
885	1	1	0	1	3	0	2	2	1	1	1	2	2	1	1	0	0	20	0	1	1	2	2	2	2	4	1
886	1	2	0	4	1	1	1	2	0	1	2	1	2	1	1	0	0	20	0	1	1	1	2	1	2	3	1
887	1	3	0	2	2	0		2	1	1	2	3	3	1	0	0	1	20	0	1	1		2	3	3	6	1
888	0	4	0	2	3	1	2	1	1	1	1	2	2	1	0	1	0	20	0	1	1	2	1	2	2	4	1
889	1	2	0	2	0	1	3	2	0	0	2	2	2	1	1	0	0	20	0	1	1	3	2	2	2	4	1
890	1	1	0	2	2	0	2	2	0	0	2	2	2	1	0	0	0	20	0	1	0	2	2	2	2	4	0
891	0	1	0	2	1	1	2	2	0	1	0	2	2	1	1	0	0	20	0	1	1	2	2	2	2	4	1
892	1	2	0	3	3	0	3	2	0	0	2	3	3	1	0	0	0	20	0	1	0	3	2	3	3	6	0
893	1	3	0	2	3	0	2	2	0	0	2	2	2	1	0	0	0	20	0	1	0	2	2	2	2	4	0
894	0	1	0	4	1	0	3	3	0	0	2	3	3	1	0	0	0	20	0	1	0	3	3	3	3	6	0
895	0	3	0	3	4	0	3	3	0	0	2	3	2	1	0	0	0	20	0	1	0	3	3	3	2	5	0
896	0	4	0	2	0	0	2	2	1	1	1	2	2	1	0	0	1	20	0	1	1	2	2	2	2	4	1
897	1	5	0	3	0	1	3	2	1	1	2	3	3	1	0	0	0	20	0	1	0	3	2	3	3	6	0
898	1	1	0	2	2	0	2	2	0	0	2	2	2	1	0	0	0	20	0	1	0	2	2	2	2	4	0
899	1	2	0	3	0	0	3	3	0	0	2	3	3	1	0	0	0	20	0	1	0	3	3	3	3	6	0
900	0	1	0	1	3	0	2	2	1	0	2	2	2	1	1	0	0	20	0	1	1	2	2	2	2	4	1
901	1	3	0	2	2	0		2	1	1	2	3	3	1	0	0	1	20	0	1	1		2	3	3	6	1
902	0	4	0	1	0	0	2	2	1	1	2	2	2	1	1	0	0	20	0	1	1	2	2	2	2	4	1
903	1	2	0	3	0	0	3	2	0	0	2	3	3	1	0	0	0	20	0	1	0	3	2	3	3	6	0
904	1	5	0	2	1	0	2	1	1	0	2	2	2	1	0	0	0	20	0	1	0	2	1	2	2	4	0
905	0	4	0	1	3	0		1	1	1	2	3	3	1	0	0	0	20	0	1	0		1	3	3	6	0
906	1	1	0	4	2	0	3	1	0	0	2	3	2	1	0	0	0	20	0	1	0	3	1	3	2	5	0
907	1	1	0	4	2	0	3	2	0	0	2	3	3	1	0	0	0	20	0	1	0	3	2	3	3	6	0
908	0	5	0	2	0	1	3	2	1	1	1	2	2	1	1	0	0	20	0	1	1	3	2	2	2	4	1
909	1	2	0	4	0	0	3	3	0	0	2	3	3	1	0	0	0	20	0	1	0	3	3	3	3	6	0
910	1	1	0	2	2	0	2	2	0	0	2	2	2	1	0	0	0	20	0	1	0	2	2	2	2	4	0
911	0	3	0	1	0	1	1	2	0	0	1	1	2	1	0	0	0	20	0	1	0	1	2	1	2	3	0
912	0	2	0	3	1	0	3	2	0	1	2	2	2	1	0	0	0	20	0	1	0	3	2	2	2	4	0
913	0	4	0	3	3	1		1	1	1	2	3	3	1	1	0	0	20	0	1	1		1	3	3	6	1
914	1	3	0	3	0	1	3	2	0	0	2	3	2	1	0	0	0	20	0	1	0	3	2	3	2	5	0
915	0	2	0	3	1	1	3	3	1	1	2	2	2	1	0	0	0	20	0	1	0	3	3	2	2	4	0
916	1	5	0	2	1	0	3	2	1	0	2	2	2	1	0	0	0	20	0	1	0	3	2	2	2	4	0
917	0	4	0	4	0	0	2	1	0	1	2	2	2	1	0	0	1	20	0	1	1	2	1	2	2	4	1
918	0	4	0	1	0	0	2	1	0	0	2	2	1	1	0	0	0	20	0	1	0	2	1	2	1	3	0
919	0	5	0	1	0	1	2	1	0	1	2	2	2	1	0	0	0	20	0	1	0	2	1	2	2	4	0
920	1	1	0	4	2	0	3	1	0	0	2	3	2	1	0	0	0	20	0	1	0	3	1	3	2	5	0
921	1	1	0	2	4	1	2	2	1	1	1	2	1	1	0	1	0	20	0	1	1	2	2	2	1	3	1
922	1	5	0	2	1	0	2	1	1	0	2	2	2	1	0	0	0	20	0	1	0	2	1	2	2	4	0
923	1	1	0	3	1	1	3	2	1	1	1	3	3	1	0	0	1	20	0	1	1	3	2	3	3	6	1
924	1	1	0	2	2	0	2	2	0	0	2	2	2	1	0	0	0	20	0	1	0	2	2	2	2	4	0
925	0	1	0	3	3	0	3	3	1	0	2	3	3	1	1	0	0	20	0	1	1	3	3	3	3	6	1
926	0	1	0	1	0	1	1	1	0	1	0	2	2	1	1	0	0	20	0	1	1	1	1	2	2	4	1
927	1	2	0	3	3	0	3	2	0	1	2	2	2	1	0	0	0	20	0	1	0	3	2	2	2	4	0
928	1	4	0	2	4	0	2	2	0	0	2	2	1	1	0	0	0	20	0	1	0	2	2	2	1	3	0
929	0	1	0	2	3	1	2	2	1	1	2	3	3	1	1	0	0	20	0	1	1	2	2	3	3	6	1
930	1	4	0	2	4	0	2	2	0	0	2	2	1	1	0	0	0	20	0	1	0	2	2	2	1	3	0
931	1	4	0	1	0	1	2	1	0	0	2	3	2	1	0	0	0	20	0	1	0	2	1	3	2	5	0
932	1	1	0	4	0	0	3	3	0	0	2	3	3	1	0	0	0	20	0	1	0	3	3	3	3	6	0
933	0	2	0	3	0	1	2	3	0	0	2	3	3	1	1	0	0	20	0	1	1	2	3	3	3	6	1
934	0	4	0	3	3	1		1	1	1	2	3	3	1	1	0	0	20	0	1	1		1	3	3	6	1
935	0	1	0	1	0	0	3	2	1	1	2	3	3	1	0	0	1	20	0	1	1	3	2	3	3	6	1
936	0	1	0	1	0	1	2	1	0	0	0	2	2	1	1	0	0	20	0	1	1	2	1	2	2	4	1
937	1	1	0	4	1	0	3	2	0	0	2	2	2	1	0	0	0	20	0	1	0	3	2	2	2	4	0
938	0	2	0	2	3	0	2	1	1	1	1	2	3	1	0	0	1	20	0	1	1	2	1	2	3	5	1
939	1	1	0	4	2	0	3	2	0	0	2	3	2	1	0	0	0	20	0	1	0	3	2	3	2	5	0
940	1	4	0	2	3	0	2	2	0	0	2	2	1	1	0	0	0	20	0	1	0	2	2	2	1	3	0
941	0	4	0	1	0	0	2	2	1	1	2	2	2	1	1	0	0	20	0	1	1	2	2	2	2	4	1
942	1	5	0	3	1	0	3	3	1	1	2	3	3	1	0	0	0	20	0	1	0	3	3	3	3	6	0
943	1	2	0	3	2	0	3	2	0	1	2	3	3	1	0	0	0	20	0	1	0	3	2	3	3	6	0
944	1	5	0	2	1	0	2	1	1	0	2	2	2	1	0	0	0	20	0	1	0	2	1	2	2	4	0
945	1	4	0	3	2	0	3	2	0	1	2	3	3	1	0	0	0	20	0	1	0	3	2	3	3	6	0
946	0	2	0	4	0	0	3	3	0	0	2	3	3	1	0	0	0	20	0	1	0	3	3	3	3	6	0
947	1	1	0	2	1	0	2	2	0	0	2	2	2	1	0	0	0	20	0	1	0	2	2	2	2	4	0
948	1	1	0	3	2	0	3	1	0	1	2	3	3	1	0	0	0	20	0	1	0	3	1	3	3	6	0
949	0	5	0	1	1	0	3	3	1	0	2	3	3	1	0	0	0	20	0	1	0	3	3	3	3	6	0
950	1	2	0	3	2	0	3	2	1	1	2	3	2	1	0	0	1	20	0	1	1	3	2	3	2	5	1
951	0	5	0	2	3	0	2	2	1	1	1	2	2	1	1	0	0	20	0	1	1	2	2	2	2	4	1
952	0	4	0	2	3	1	2	1	1	1	1	2	2	1	0	1	0	20	0	1	1	2	1	2	2	4	1
953	1	3	0	1	0	0	2	1	0	0	2	2	2	1	1	0	0	20	0	1	1	2	1	2	2	4	1
954	1	1	0	4	0	0	3	2	0	0	2	2	2	1	0	0	0	20	0	1	0	3	2	2	2	4	0
955	1	5	0	2	4	0	3	3	0	0	2	3	2	1	0	0	0	20	0	1	0	3	3	3	2	5	0
956	1	3	0	3	1	0	4	1	0	0	2	4	4	1	0	0	0	20	0	1	0	3	1	3	3	6	0
957	1	2	0	4	0	0	3	3	0	0	2	3	3	1	0	0	0	20	0	1	0	3	3	3	3	6	0
958	1	3	0	2	2	0		2	0	0	2	3	3	1	0	0	0	20	0	1	0		2	3	3	6	0
959	1	1	0	3	1	0	3	2	0	1	2	3	3	1	0	0	0	20	0	1	0	3	2	3	3	6	0
960	0	4	0	1	0	0	3	2	0	1	2	3	2	1	1	0	0	20	0	1	1	3	2	3	2	5	1
961	0	2	0	2	0	0	3	2	0	1	2	2	2	1	1	0	0	20	0	1	1	3	2	2	2	4	1
962	0	4	0	1	0	1	2	1	0	0	1	2	2	1	0	0	0	20	0	1	0	2	1	2	2	4	0
963	0	4	0	2	0	0	2	1	0	1	2	2	2	1	1	0	0	20	0	1	1	2	1	2	2	4	1
964	1	4	0	1	0	0	2	1	0	1	2	2	2	1	0	0	0	20	0	1	0	2	1	2	2	4	0
965	0	3	0	2	0	1		2	0	1	2	3	3	1	1	0	0	20	0	1	1		2	3	3	6	1
966	1	2	0	3	0	0	3	2	0	0	2	2	2	1	0	0	0	20	0	1	0	3	2	2	2	4	0
967	0	5	0	2	0	1	3	2	0	1	1	2	2	1	0	0	0	20	0	1	0	3	2	2	2	4	0
968	1	1	0	1	1	1	2	2	0	1	1	2	2	1	0	0	1	20	0	1	1	2	2	2	2	4	1
969	0	2	0	4	1	0	3	3	0	0	2	3	3	1	0	0	0	20	0	1	0	3	3	3	3	6	0
970	0	5	0	1	0	1	2	1	0	0	2	2	2	1	0	0	0	20	0	1	0	2	1	2	2	4	0
971	1	5	0	3	1	0	3	3	1	1	2	3	3	1	0	0	0	20	0	1	0	3	3	3	3	6	0
972	1	1	0	4	2	0	3	2	0	0	2	3	2	1	0	0	0	20	0	1	0	3	2	3	2	5	0
973	1	3	0	2	2	1	3	3	0	1	2	3	3	1	1	0	0	20	0	1	1	3	3	3	3	6	1
974	1	4	0	1	0	0	3	1	0	0	2	3	2	1	0	0	0	20	0	1	0	3	1	3	2	5	0
975	0	4	0	1	3	0		1	1	0	2	3	3	1	0	0	0	20	0	1	0		1	3	3	6	0
976	0	4	0	2	0	1	1	1	0	1	2	2	2	1	0	0	0	20	0	1	0	1	1	2	2	4	0
977	1	1	0	3	0	0	3	2	0	1	2	3	3	1	0	0	0	20	0	1	0	3	2	3	3	6	0
978	1	3	0	2	2	0	3	1	0	0	2	3	3	1	0	0	0	20	0	1	0	3	1	3	3	6	0
979	1	1	0	2	2	0	2	2	0	0	2	2	2	1	0	0	0	20	0	1	0	2	2	2	2	4	0
980	0	4	0	4	0	0	2	1	0	1	2	2	2	1	0	0	1	20	0	1	1	2	1	2	2	4	1
981	1	1	0	1	0	0	2	2	1	0	1	2	2	1	0	0	1	20	0	1	1	2	2	2	2	4	1
982	0	1	0	1	3	0	3	2	0	1	2	3	3	1	0	0	1	20	0	1	1	3	2	3	3	6	1
983	0	1	0	2	0	1	2	2	1	1	1	3	3	1	0	0	1	20	0	1	1	2	2	3	3	6	1
984	1	1	0	3	2	0	3	2	1	1	2	3	3	1	0	0	0	20	0	1	0	3	2	3	3	6	0
985	1	1	0	3	0	0	3	2	1	0	2	3	3	1	0	0	0	20	0	1	0	3	2	3	3	6	0
986	1	4	0	2	2	0	3	2	0	0	2	3	2	1	0	0	0	20	0	1	0	3	2	3	2	5	0
987	0	1	0	3	0	0	3	3	0	1	2	3	3	1	0	0	0	20	0	1	0	3	3	3	3	6	0
988	0	5	0	2	0	1	3	2	0	1	1	2	2	1	0	0	0	20	0	1	0	3	2	2	2	4	0
989	0	1	0	3	3	0	3	3	1	0	2	3	3	1	1	0	0	20	0	1	1	3	3	3	3	6	1
990	0	2	0	3	1	1	3	3	0	1	2	2	2	1	0	0	0	20	0	1	0	3	3	2	2	4	0
991	0	2	0	2	0	0	4	2	1	1	2	3	2	1	0	0	1	20	0	1	1	3	2	3	2	5	1
992	1	1	0	3	2	0	3	2	0	0	2	3	3	1	0	0	0	20	0	1	0	3	2	3	3	6	0
993	0	4	0	2	0	0	3	1	0	0	2	3	3	1	0	0	0	20	0	1	0	3	1	3	3	6	0
994	0	3	0	2	0	1	3	3	1	1	2	3	3	1	1	0	0	20	0	1	1	3	3	3	3	6	1
995	1	1	0	2	2	1	2	2	0	0	2	3	3	1	1	0	0	20	0	1	1	2	2	3	3	6	1
996	1	1	0	3	2	0	3	1	0	1	2	3	3	1	0	0	0	20	0	1	0	3	1	3	3	6	0
997	0	2	0	3	4	0	3	3	0	0	2	3	3	1	0	0	0	20	0	1	0	3	3	3	3	6	0
998	0	1	0	2	3	1	3	3	0	1	2	3	3	1	1	0	0	20	0	1	1	3	3	3	3	6	1
999	0	4	0	3	3	1		2	0	1	2	3	3	1	0	0	0	20	0	1	0		2	3	3	6	0
1000	1	1	0	2	2	0	2	2	0	0	2	2	2	1	0	0	0	20	0	1	0	2	2	2	2	4	0
1001	1	1	0	1	1	1	2	2	0	1	1	2	2	1	0	0	1	20	0	1	1	2	2	2	2	4	1
1002	0	4	0	3	3	1		1	1	1	2	3	3	1	1	0	0	20	0	1	1		1	3	3	6	1
1003	0	1	0	2	0	1	2	2	1	1	1	2	2	1	0	0	1	20	0	1	1	2	2	2	2	4	1
1004	0	4	0	3	1	0	3	2	0	1	2	3	3	1	0	0	0	20	0	1	0	3	2	3	3	6	0
1005	0	4	0	2	3	1		1	1	1	1	3	3	1	0	0	1	20	0	1	1		1	3	3	6	1
1006	0	4	0	3	3	1		1	1	1	2	3	3	1	1	0	0	20	0	1	1		1	3	3	6	1
1007	1	1	0	2	1	1	2	2	0	1	0	2	2	1	1	0	0	20	0	1	1	2	2	2	2	4	1
1008	1	4	0	1	2	0	1	1	0	0	2	2	2	1	0	0	0	20	0	1	0	1	1	2	2	4	0
1009	1	1	0	4	0	0	3	3	0	0	2	3	3	1	0	0	0	20	0	1	0	3	3	3	3	6	0
1010	0	5	0	3	4	1	1	1	0	1	1	1	2	1	0	0	1	20	0	1	1	1	1	1	2	3	1
1011	0	4	0	1	3	0		2	1	0	1	3	3	1	1	0	0	20	0	1	1		2	3	3	6	1
1012	0	4	0	3	4	0	2	2	0	0	2	2	2	1	0	0	0	20	0	1	0	2	2	2	2	4	0
1013	0	4	0	3	3	0		1	1	1	1	3	3	1	0	0	1	20	0	1	1		1	3	3	6	1
1014	0	1	0	2	0	0	3	2	1	0	1	3	2	1	0	0	1	20	0	1	1	3	2	3	2	5	1
1015	0	2	0	2	0	1	3	2	1	1	1	2	2	1	0	0	1	20	0	1	1	3	2	2	2	4	1
1016	1	3	0	2	2	0	3	1	0	0	2	3	3	1	0	0	0	20	0	1	0	3	1	3	3	6	0
1017	1	5	0	2	3	0	1	2	1	1	1	2	2	1	1	0	0	20	0	1	1	1	2	2	2	4	1
1018	1	2	0	2	2	1	3	2	0	0	2	2	2	1	1	0	0	20	0	1	1	3	2	2	2	4	1
1019	1	2	0	3	0	0	3	2	0	0	2	2	2	1	0	0	0	20	0	1	0	3	2	2	2	4	0
1020	0	1	0	3	3	0	3	3	1	0	2	3	3	1	1	0	0	20	0	1	1	3	3	3	3	6	1
1021	0	2	0	1	3	0	1	2	1	1	1	2	2	1	1	0	0	20	0	1	1	1	2	2	2	4	1
1022	0	4	0	2	0	1		1	1	1	1	3	3	1	0	0	1	20	0	1	1		1	3	3	6	1
1023	1	2	0	4	0	0	3	3	0	0	2	3	3	1	0	0	0	20	0	1	0	3	3	3	3	6	0
1024	0	3	0	3	0	0	4	2	1	1	2	4	2	1	1	0	0	20	0	1	1	3	2	3	2	5	1
1025	0	1	0	2	1	0	2	1	0	0	2	2	3	1	1	0	0	20	0	1	1	2	1	2	3	5	1
1026	0	2	0	4	1	1	3	1	1	1	1	3	2	1	0	0	1	20	0	1	1	3	1	3	2	5	1
1027	0	2	0	2	3	0	1	2	0	1	2	2	2	1	0	0	1	20	0	1	1	1	2	2	2	4	1
1028	0	4	0	1	0	1		1	0	1	1	3	3	1	0	0	0	20	0	1	0		1	3	3	6	0
1029	0	4	0	3	3	0		1	0	1	2	3	3	1	0	0	0	20	0	1	0		1	3	3	6	0
1030	0	4	0	1	1	0	3	2	0	0	2	2	1	1	0	0	0	20	0	1	0	3	2	2	1	3	0
1031	0	3	0	1	3	0	1	2	1	0	1	1	2	1	1	0	0	20	0	1	1	1	2	1	2	3	1
1032	0	2	0	2	3	0	2	2	0	1	2	2	2	1	0	0	1	20	0	1	1	2	2	2	2	4	1
1033	1	5	0	4	1	0	1	1	1	1	2	1	2	1	0	0	0	20	0	1	0	1	1	1	2	3	0
1034	0	4	0	2	3	1	2	1	1	1	1	2	2	1	0	1	0	20	0	1	1	2	1	2	2	4	1
1035	0	2	0	3	3	1	3	2	1	1	2	3	3	1	1	0	0	20	0	1	1	3	2	3	3	6	1
1036	1	2	0	2	1	1	1	2	1	1	1	2	2	1	0	0	1	20	0	1	1	1	2	2	2	4	1
1037	0	1	0	4	1	0	3	3	0	0	2	3	3	1	0	0	0	20	0	1	0	3	3	3	3	6	0
1038	0	3	0	3	3	1	3	3	1	1	2	3	3	1	1	0	0	20	0	1	1	3	3	3	3	6	1
1039	0	2	0	3	1	0	3	2	0	1	2	2	2	1	0	0	0	20	0	1	0	3	2	2	2	4	0
1040	0	3	0	1	0	0	1	2	0	1	2	1	2	1	1	0	0	20	0	1	1	1	2	1	2	3	1
1041	0	2	0	1	3	0	1	2	1	0	1	2	2	1	0	1	0	20	0	1	1	1	2	2	2	4	1
1042	0	2	0	3	0	1	3	3	0	1	2	2	2	1	0	0	0	20	1	1	0	3	3	2	2	4	1
1043	0	5	0	3	3	0	1	1	1	0	1	1	2	1	1	0	0	20	0	1	1	1	1	1	2	3	1
1044	0	4	0	3	3	0		1	1	1	1	3	3	1	0	0	1	20	0	1	1		1	3	3	6	1
1045	0	5	0	2	0	1	3	2	1	1	1	3	2	1	1	0	0	20	0	1	1	3	2	3	2	5	1
1046	0	4	0	1	0	0	2	1	1	0	2	2	2	1	1	0	0	20	0	1	1	2	1	2	2	4	1
1047	1	5	0	3	1	0	3	3	1	1	2	3	3	1	0	0	0	20	0	1	0	3	3	3	3	6	0
1048	1	1	0	3	2	0	3	2	1	1	2	3	3	1	0	0	0	20	0	1	0	3	2	3	3	6	0
1049	0	4	0	1	3	0		2	1	1	1	3	3	1	1	0	0	20	0	1	1		2	3	3	6	1
1050	0	1	0	1	0	1	1	1	1	1	2	2	2	1	0	0	0	20	0	1	0	1	1	2	2	4	0
1051	1	4	0	1	2	0	2	1	0	0	2	2	2	1	0	0	0	20	0	1	0	2	1	2	2	4	0
1052	1	5	0	2	1	0	3	2	1	0	2	3	3	1	0	0	0	20	0	1	0	3	2	3	3	6	0
1053	0	5	0	2	0	1	3	2	0	1	1	2	2	1	0	0	0	20	0	1	0	3	2	2	2	4	0
1054	0	4	0	3	3	1		1	1	1	2	3	3	1	1	0	0	20	1	1	1		1	3	3	6	2
1055	0	4	0	1	0	0	2	2	0	0	2	2	1	1	0	0	0	20	0	1	0	2	2	2	1	3	0
1056	0	2	0	3	3	1	3	2	1	1	2	3	3	1	1	0	0	20	0	1	1	3	2	3	3	6	1
1057	0	2	0	1	4	0	3	1	1	1	2	3	2	1	0	1	0	20	0	1	1	3	1	3	2	5	1
1058	0	5	0	3	1	0	3	2	1	1	2	1	2	1	0	0	0	20	0	1	0	3	2	1	2	3	0
1059	1	2	0	4	0	0	3	3	0	0	2	3	3	1	0	0	0	20	0	1	0	3	3	3	3	6	0
1060	1	2	0	3	0	0	3	2	0	0	2	2	2	1	0	0	0	20	0	1	0	3	2	2	2	4	0
1061	0	4	0	2	0	1		1	1	1	1	3	3	1	0	0	1	20	0	1	1		1	3	3	6	1
1062	0	2	0	1	3	0	1	2	1	1	2	2	2	1	1	0	0	20	0	1	1	1	2	2	2	4	1
1063	0	3	0	2	0	0	3	3	0	1	2	3	3	1	1	0	0	20	0	1	1	3	3	3	3	6	1
1064	1	1	0	3	0	0	3	1	0	0	2	3	3	1	0	0	0	20	0	1	0	3	1	3	3	6	0
1065	0	5	0	1	3	1	2	2	0	1	1	2	2	1	0	0	1	20	0	1	1	2	2	2	2	4	1
1066	1	3	0	3	0	0	3	3	0	0	2	3	3	1	0	0	0	20	0	1	0	3	3	3	3	6	0
1067	0	4	0	2	0	1		1	1	1	1	3	3	1	0	0	1	20	0	1	1		1	3	3	6	1
1068	0	2	0	2	0	1	3	2	1	1	1	2	2	1	0	0	1	20	0	1	1	3	2	2	2	4	1
1069	0	4	0	2	3	1		1	1	1	1	3	3	1	0	0	1	20	0	1	1		1	3	3	6	1
1070	0	4	0	3	2	0	3	2	0	0	2	3	2	1	0	0	0	20	0	1	0	3	2	3	2	5	0
1071	0	5	0	1	1	0	3	3	1	0	2	3	3	1	0	0	0	20	0	1	0	3	3	3	3	6	0
1072	1	2	0	3	2	0	3	3	1	0	2	3	3	1	0	0	0	20	0	1	0	3	3	3	3	6	0
1073	0	1	0	2	4	0	2	2	0	0	2	2	2	1	0	0	1	20	0	1	1	2	2	2	2	4	1
1074	1	1	0	4	2	0	3	2	0	0	2	3	2	1	0	0	0	20	0	1	0	3	2	3	2	5	0
1075	1	2	0	3	0	0	3	3	0	0	2	3	3	1	0	0	0	20	0	1	0	3	3	3	3	6	0
1076	0	4	0	1	0	0	2	1	1	0	2	2	2	1	1	0	0	20	0	1	1	2	1	2	2	4	1
1077	1	2	0	4	0	0	3	3	0	0	2	3	3	1	0	0	0	20	0	1	0	3	3	3	3	6	0
1078	0	1	0	3	3	1	3	3	1	1	2	3	3	1	1	0	0	20	0	1	1	3	3	3	3	6	1
1079	1	1	0	3	0	0	3	2	0	0	2	2	2	1	0	0	0	20	0	1	0	3	2	2	2	4	0
1080	1	2	0	3	0	0	3	2	0	0	2	2	2	1	0	0	0	20	0	1	0	3	2	2	2	4	0
1081	0	2	0	4	0	0	3	3	0	0	2	3	3	1	0	0	0	20	0	1	0	3	3	3	3	6	0
1082	0	3	0	2	0	1		2	1	1	1	3	3	1	0	0	1	20	0	1	1		2	3	3	6	1
1083	0	3	0	3	4	1	2	1	1	1	0	2	1	1	0	1	0	20	0	1	1	2	1	2	1	3	1
1084	1	3	0	3	2	0	3	3	0	0	2	3	3	1	0	0	0	20	0	1	0	3	3	3	3	6	0
1085	1	3	0	4	0	0	3	3	0	0	2	3	3	1	0	0	0	20	0	1	0	3	3	3	3	6	0
1086	0	5	0	1	3	1	2	1	0	1	1	2	2	1	0	0	1	20	0	1	1	2	1	2	2	4	1
1087	0	3	0	2	0	1		2	1	1	1	3	3	1	0	0	1	20	0	1	1		2	3	3	6	1
1088	1	2	0	3	2	0	3	2	0	0	2	2	2	1	0	0	0	20	0	1	0	3	2	2	2	4	0
1089	1	2	0	4	0	0	3	3	0	0	2	3	3	1	0	0	0	20	0	1	0	3	3	3	3	6	0
1090	1	3	0	2	2	0		2	0	0	2	3	3	1	0	0	0	20	0	1	0		2	3	3	6	0
1091	1	2	0	3	0	0	3	2	0	0	2	3	3	1	0	0	0	20	0	1	0	3	2	3	3	6	0
1092	1	4	0	2	1	1		1	1	1	1	3	3	1	0	0	1	20	0	1	1		1	3	3	6	1
1093	0	5	0	1	0	1	2	1	0	1	2	2	2	1	0	0	0	20	0	1	0	2	1	2	2	4	0
1094	1	3	0	3	1	0	3	3	0	0	2	3	2	1	0	0	0	20	0	1	0	3	3	3	2	5	0
1095	1	3	0	2	0	1		2	1	1	2	3	3	1	0	0	0	20	0	1	0		2	3	3	6	0
1096	1	2	0	3	1	1	3	2	0	1	2	2	2	1	0	0	0	20	0	1	0	3	2	2	2	4	0
1097	0	1	0	1	3	0	1	2	1	0	2	1	1	1	0	0	0	20	0	1	0	1	2	1	1	2	0
1098	0	1	0	2	1	0	2	2	0	0	2	2	2	1	0	0	0	20	0	1	0	2	2	2	2	4	0
1099	0	5	0	2	0	1	3	2	1	1	1	2	2	1	0	0	0	20	0	1	0	3	2	2	2	4	0
1100	1	1	0	4	0	0	3	2	0	0	2	2	2	1	0	0	0	20	0	1	0	3	2	2	2	4	0
1101	1	3	0	3	0	0		2	0	1	2	3	3	1	0	0	0	20	0	1	0		2	3	3	6	0
1102	1	3	0	3	0	0	3	2	0	0	2	4	2	1	0	0	0	20	0	1	0	3	2	3	2	5	0
1103	1	4	0	2	4	0	2	2	0	0	2	2	1	1	0	0	0	20	0	1	0	2	2	2	1	3	0
1104	0	3	0	3	4	0	3	2	1	0	2	3	3	1	0	1	0	20	0	1	1	3	2	3	3	6	1
1105	1	3	0	2	2	1	3	3	0	1	2	3	3	1	1	0	0	20	0	1	1	3	3	3	3	6	1
1106	0	1	0	1	3	0	2	2	1	1	2	2	2	1	1	0	0	20	0	1	1	2	2	2	2	4	1
1107	1	1	0	3	0	0	3	2	1	0	2	3	3	1	0	0	0	20	0	1	0	3	2	3	3	6	0
1108	1	1	0	2	2	0	2	2	0	0	2	2	2	1	0	0	0	20	0	1	0	2	2	2	2	4	0
1109	0	4	0	3	4	0	2	2	0	0	2	2	2	1	0	0	0	20	0	1	0	2	2	2	2	4	0
1110	1	3	0	2	2	0		2	1	1	2	3	3	1	0	0	1	20	0	1	1		2	3	3	6	1
1111	0	3	0	1	3	0	3	3	1	1	2	3	3	1	1	0	0	20	0	1	1	3	3	3	3	6	1
1112	0	1	0	4	1	0	3	2	0	1	2	2	2	1	0	0	0	20	0	1	0	3	2	2	2	4	0
1113	1	3	0	2	2	0		2	0	0	2	3	3	1	0	0	0	20	0	1	0		2	3	3	6	0
1114	1	4	0	1	2	0	2	1	0	0	2	2	2	1	0	0	0	20	0	1	0	2	1	2	2	4	0
1115	0	4	0	1	0	0	3	1	0	1	2	3	2	1	1	0	0	20	0	1	1	3	1	3	2	5	1
1116	0	3	0	2	0	1	3	1	1	1	2	3	2	1	1	0	0	20	0	1	1	3	1	3	2	5	1
1117	0	4	0	3	3	1		1	1	1	2	3	3	1	1	0	0	20	0	1	1		1	3	3	6	1
1118	0	5	0	2	4	0	3	2	0	0	2	2	2	1	0	0	0	20	0	1	0	3	2	2	2	4	0
1119	0	2	0	1	2	0	1	2	1	0	2	2	2	1	0	0	0	20	0	1	0	1	2	2	2	4	0
1120	0	2	0	3	3	0	2	1	0	1	2	2	2	1	0	0	1	20	0	1	1	2	1	2	2	4	1
1121	0	2	0	3	3	0	3	2	0	1	2	3	3	1	0	0	0	20	0	1	0	3	2	3	3	6	0
1122	1	4	0	2	0	0	2	1	0	1	2	2	2	1	0	0	0	20	0	1	0	2	1	2	2	4	0
1123	0	1	0	2	0	1	2	2	1	1	1	3	3	1	0	0	1	20	0	1	1	2	2	3	3	6	1
1124	0	2	0	4	3	0	2	1	1	1	2	2	2	1	0	1	0	20	0	1	1	2	1	2	2	4	1
1125	1	2	0	3	2	1	3	3	0	1	2	2	2	1	0	0	0	20	0	1	0	3	3	2	2	4	0
1126	0	4	0	1	3	0		1	1	0	2	3	3	1	0	0	0	20	0	1	0		1	3	3	6	0
1127	0	2	0	2	3	0	3	3	0	1	2	3	2	1	0	0	1	20	0	1	1	3	3	3	2	5	1
1128	0	1	0	1	3	0	1	2	1	0	2	1	1	1	0	0	0	20	0	1	0	1	2	1	1	2	0
1129	0	4	0	3	2	0	3	2	0	0	2	3	2	1	0	0	0	20	0	1	0	3	2	3	2	5	0
1130	0	2	0	3	3	0	3	2	1	0	2	3	3	1	1	0	0	20	0	1	1	3	2	3	3	6	1
1131	1	1	0	4	2	0	3	1	0	0	2	3	2	1	0	0	0	20	0	1	0	3	1	3	2	5	0
1132	1	1	0	3	0	0	3	2	0	0	2	3	3	1	0	0	0	20	0	1	0	3	2	3	3	6	0
1133	0	1	0	4	1	0	3	1	0	0	2	3	2	1	0	0	0	20	0	1	0	3	1	3	2	5	0
1134	1	3	0	2	0	0	2	1	0	0	2	2	2	1	0	0	0	20	0	1	0	2	1	2	2	4	0
1135	0	2	0	2	0	1	3	2	0	0	2	2	2	1	1	0	0	20	0	1	1	3	2	2	2	4	1
1136	0	1	0	1	0	0	2	2	0	1	2	2	2	1	0	0	0	20	0	1	0	2	2	2	2	4	0
1137	0	2	0	2	3	0	3	1	1	1	1	3	3	1	0	0	1	20	0	1	1	3	1	3	3	6	1
1138	0	2	0	3	3	1	3	2	1	1	2	3	3	1	1	0	0	20	0	1	1	3	2	3	3	6	1
1139	0	1	0	3	1	1	3	3	0	1	0	3	3	1	1	0	0	20	0	1	1	3	3	3	3	6	1
1140	1	2	0	3	0	0	3	2	0	0	2	2	2	1	0	0	0	20	0	1	0	3	2	2	2	4	0
1141	0	1	0	3	0	0	3	2	0	1	2	3	3	1	0	0	0	20	0	1	0	3	2	3	3	6	0
1142	1	2	0	3	2	0	3	3	1	0	2	3	3	1	0	0	0	20	0	1	0	3	3	3	3	6	0
1143	1	1	0	3	4	0	3	3	0	1	2	3	3	1	0	0	0	20	0	1	0	3	3	3	3	6	0
1144	1	2	0	3	0	0	3	2	0	0	2	2	2	1	0	0	0	20	0	1	0	3	2	2	2	4	0
1145	0	5	0	1	1	0	2	1	1	0	2	2	2	1	0	0	0	20	0	1	0	2	1	2	2	4	0
1146	1	5	0	2	3	0	1	2	1	1	1	2	2	1	1	0	0	20	0	1	1	1	2	2	2	4	1
1147	1	2	0	3	0	0	3	2	0	0	2	2	2	1	0	0	0	20	0	1	0	3	2	2	2	4	0
1148	0	1	0	4	0	0	3	2	0	0	2	2	2	1	0	0	0	20	0	1	0	3	2	2	2	4	0
1149	0	5	0	1	1	0	3	3	1	0	2	3	3	1	0	0	0	20	0	1	0	3	3	3	3	6	0
1150	0	4	0	1	3	0		1	1	1	2	3	3	1	1	0	0	20	0	1	1		1	3	3	6	1
1151	0	5	0	2	3	0	2	1	0	0	2	2	1	1	0	0	0	20	0	1	0	2	1	2	1	3	0
1152	1	2	0	4	0	0	3	3	0	0	2	3	3	1	0	0	0	20	0	1	0	3	3	3	3	6	0
1153	0	1	0	4	0	0	3	2	0	0	2	2	2	1	0	0	0	20	0	1	0	3	2	2	2	4	0
1154	0	5	0	1	0	1	2	1	0	0	2	2	2	1	0	0	0	20	0	1	0	2	1	2	2	4	0
1155	0	3	0	3	3	0	3	3	1	1	2	3	3	1	1	0	0	20	0	1	1	3	3	3	3	6	1
1156	1	2	0	4	0	0	3	3	1	0	2	3	3	1	0	0	0	20	0	1	0	3	3	3	3	6	0
1157	0	2	0	3	0	1	2	1	0	1	2	2	2	1	0	0	0	20	1	1	0	2	1	2	2	4	1
1158	0	2	0	2	0	1	3	2	1	1	1	2	2	1	0	0	1	20	0	1	1	3	2	2	2	4	1
1159	1	1	0	2	2	0	2	2	0	0	2	2	2	1	0	0	0	20	0	1	0	2	2	2	2	4	0
1160	0	2	0	3	3	0	2	1	0	1	2	2	2	1	0	0	1	20	0	1	1	2	1	2	2	4	1
1161	0	4	0	1	3	0		2	0	1	2	3	3	1	0	0	1	20	0	1	1		2	3	3	6	1
1162	0	4	0	2	3	1	2	1	1	1	1	2	2	1	0	1	0	20	0	1	1	2	1	2	2	4	1
1163	0	3	0	2	0	1		2	1	1	1	3	3	1	0	0	1	20	0	1	1		2	3	3	6	1
1164	1	1	0	3	4	0	3	3	0	1	2	3	3	1	0	0	0	20	0	1	0	3	3	3	3	6	0
1165	1	3	0	3	2	0	3	3	0	0	2	3	3	1	0	0	0	20	0	1	0	3	3	3	3	6	0
1166	0	4	0	3	1	0	3	2	0	0	2	3	2	1	0	0	0	20	0	1	0	3	2	3	2	5	0
1167	0	2	0	3	3	0	3	2	1	0	2	3	3	1	1	0	0	20	0	1	1	3	2	3	3	6	1
1168	1	1	0	2	2	1	2	2	0	0	2	2	2	1	1	0	0	20	0	1	1	2	2	2	2	4	1
1169	0	2	0	4	0	0	3	3	0	0	2	3	3	1	0	0	0	20	0	1	0	3	3	3	3	6	0
1170	0	1	0	4	0	1	3	2	0	0	2	2	2	1	0	0	0	20	0	1	0	3	2	2	2	4	0
1171	1	3	0	1	0	0	3	3	1	0	2	3	3	1	0	0	0	20	0	1	0	3	3	3	3	6	0
1172	0	4	0	2	0	0	3	3	0	1	2	3	2	1	0	0	1	20	0	1	1	3	3	3	2	5	1
1173	1	3	0	2	0	0		2	0	0	2	3	3	1	0	0	0	20	0	1	0		2	3	3	6	0
1174	0	1	0	1	3	0	2	2	1	1	2	2	2	1	1	0	0	20	0	1	1	2	2	2	2	4	1
1175	0	2	0	3	1	1	3	3	1	1	2	2	2	1	0	0	0	20	0	1	0	3	3	2	2	4	0
1176	1	1	0	3	0	0	3	2	0	0	2	2	2	1	0	0	0	20	0	1	0	3	2	2	2	4	0
1177	1	2	0	3	0	0	3	2	0	0	2	2	2	1	0	0	0	20	0	1	0	3	2	2	2	4	0
1178	1	5	0	2	1	0	3	2	1	0	2	3	3	1	0	0	0	20	0	1	0	3	2	3	3	6	0
1179	0	3	0	3	3	0	3	3	1	1	2	3	3	1	1	0	0	20	0	1	1	3	3	3	3	6	1
1180	0	1	0	2	0	0	2	2	0	1	2	3	3	1	1	0	0	20	0	1	1	2	2	3	3	6	1
1181	1	5	0	2	1	0	2	1	1	0	2	2	2	1	0	0	0	20	0	1	0	2	1	2	2	4	0
1182	0	3	0	1	0	1	1	2	0	0	1	1	2	1	0	0	0	20	0	1	0	1	2	1	2	3	0
1183	0	3	0	1	3	0	1	2	1	0	2	1	2	1	1	0	0	20	0	1	1	1	2	1	2	3	1
1184	1	1	0	3	0	0	3	1	0	0	2	3	3	1	0	0	0	20	0	1	0	3	1	3	3	6	0
1185	0	4	0	1	0	0		2	0	1	2	3	3	1	0	0	1	20	0	1	1		2	3	3	6	1
1186	1	1	0	3	0	0	3	2	0	0	2	3	3	1	0	0	0	20	0	1	0	3	2	3	3	6	0
1187	1	2	0	4	0	0	3	3	0	0	2	3	3	1	0	0	0	20	0	1	0	3	3	3	3	6	0
1188	0	4	0	2	3	1	2	1	1	1	1	2	2	1	0	1	0	20	0	1	1	2	1	2	2	4	1
1189	0	1	0	4	0	0	3	2	0	0	2	2	2	1	0	0	0	20	0	1	0	3	2	2	2	4	0
1190	1	3	0	3	0	0	3	2	0	1	2	3	3	1	0	0	0	20	0	1	0	3	2	3	3	6	0
1191	1	2	0	3	2	0	3	2	0	0	2	2	2	1	0	0	0	20	0	1	0	3	2	2	2	4	0
1192	1	4	0	2	1	1		1	1	1	1	3	3	1	0	0	1	20	0	1	1		1	3	3	6	1
1193	1	4	0	1	0	1	2	1	1	0	2	2	1	1	0	0	0	20	0	1	0	2	1	2	1	3	0
1194	0	4	0	2	0	1		1	1	1	1	3	3	1	0	0	1	20	0	1	1		1	3	3	6	1
1195	1	4	0	3	2	0	3	2	0	1	2	3	3	1	0	0	0	20	0	1	0	3	2	3	3	6	0
1196	1	1	0	3	0	0	3	3	0	0	2	3	3	1	0	0	0	20	0	1	0	3	3	3	3	6	0
1197	1	2	0	3	0	0	3	2	0	0	2	2	2	1	0	0	0	20	0	1	0	3	2	2	2	4	0
1198	0	1	0	4	0	0	3	2	0	0	2	2	2	1	0	0	0	20	0	1	0	3	2	2	2	4	0
1199	0	2	0	3	3	1	3	2	1	1	2	3	3	1	1	0	0	20	0	1	1	3	2	3	3	6	1
1200	1	2	0	3	0	0	3	2	0	0	2	2	2	1	0	0	0	20	0	1	0	3	2	2	2	4	0
1201	0	4	0	1	0	0	3	2	1	0	2	3	2	1	1	0	0	20	0	1	1	3	2	3	2	5	1
1202	1	3	0	4	0	0	3	3	0	0	2	3	3	1	0	0	0	20	0	1	0	3	3	3	3	6	0
1203	1	2	0	3	0	0	3	2	0	0	2	2	2	1	0	0	0	20	0	1	0	3	2	2	2	4	0
1204	0	4	0	1	0	0		2	0	1	2	3	3	1	0	0	1	20	0	1	1		2	3	3	6	1
1205	1	3	0	3	0	0		2	0	1	2	3	3	1	0	0	0	20	0	1	0		2	3	3	6	0
1206	1	5	0	2	1	0	2	1	1	0	2	2	2	1	0	0	0	20	0	1	0	2	1	2	2	4	0
1207	0	3	0	1	4	1	1	2	0	1	1	1	2	1	0	0	1	20	0	1	1	1	2	1	2	3	1
1208	0	2	0	2	0	0	3	2	0	1	2	2	2	1	1	0	0	20	0	1	1	3	2	2	2	4	1
1209	0	4	0	1	1	1	2	1	1	0	2	2	1	1	0	0	0	20	0	1	0	2	1	2	1	3	0
1210	0	4	0	1	0	0		2	0	1	2	3	3	1	0	0	1	20	0	1	1		2	3	3	6	1
1211	1	1	0	3	0	0	3	2	1	0	2	3	3	1	0	0	0	20	0	1	0	3	2	3	3	6	0
1212	1	2	0	4	0	0	3	3	0	0	2	3	3	1	0	0	0	20	0	1	0	3	3	3	3	6	0
1213	1	3	0	1	0	0	1	2	0	1	2	2	2	1	0	0	1	16	4	1	1	1	2	2	2	4	5
1214	1	2	0	3	1	1	3	2	0	1	2	2	2	1	0	0	0	20	0	1	0	3	2	2	2	4	0
1215	0	2	0	4	1	0	3	3	0	0	2	3	3	1	0	0	0	20	0	1	0	3	3	3	3	6	0
1216	0	5	0	2	0	1	3	2	1	1	1	2	2	1	0	0	0	20	0	1	0	3	2	2	2	4	0
1217	1	4	0	1	2	0	2	1	0	0	2	2	2	1	0	0	0	20	0	1	0	2	1	2	2	4	0
1218	1	2	0	3	2	0	3	3	1	1	2	3	4	1	1	0	0	20	0	1	1	3	3	3	3	6	1
1219	0	1	0	3	3	0	3	3	1	0	2	3	3	1	1	0	0	20	0	1	1	3	3	3	3	6	1
1220	0	3	0	2	0	1	3	3	1	1	2	3	3	1	1	0	0	20	0	1	1	3	3	3	3	6	1
1221	1	1	0	3	2	0	3	2	0	0	2	3	3	1	0	0	0	20	0	1	0	3	2	3	3	6	0
1222	1	2	0	3	1	1	3	2	0	1	2	2	2	1	0	0	0	20	0	1	0	3	2	2	2	4	0
1223	1	2	0	3	0	0	3	2	0	0	2	3	3	1	0	0	0	20	0	1	0	3	2	3	3	6	0
1224	1	3	0	4	0	0	3	3	0	0	2	3	3	1	0	0	0	20	0	1	0	3	3	3	3	6	0
1225	0	5	0	1	3	1	2	2	0	1	1	2	2	1	0	0	1	20	0	1	1	2	2	2	2	4	1
1226	0	5	0	3	1	0	3	1	1	1	2	3	3	1	0	0	0	20	0	1	0	3	1	3	3	6	0
1227	1	3	0	3	1	0	3	3	0	0	2	3	2	1	0	0	0	20	0	1	0	3	3	3	2	5	0
1228	0	5	0	2	0	1	3	2	1	1	1	2	2	1	1	0	0	20	0	1	1	3	2	2	2	4	1
1229	1	1	0	3	2	0	3	2	0	1	2	3	3	1	0	0	0	20	0	1	0	3	2	3	3	6	0
1230	0	3	0	1	0	1	1	2	0	1	1	1	2	1	0	0	0	20	0	1	0	1	2	1	2	3	0
1231	1	2	0	3	0	0	3	3	0	0	2	3	3	1	0	0	0	20	0	1	0	3	3	3	3	6	0
1232	1	3	0	1	0	0	3	3	1	0	2	3	3	1	0	0	0	20	0	1	0	3	3	3	3	6	0
1233	0	2	0	2	3	0	3	2	1	1	1	2	2	1	0	1	0	20	0	1	1	3	2	2	2	4	1
1234	0	3	0	3	4	0	3	3	0	0	2	3	2	1	0	0	0	20	0	1	0	3	3	3	2	5	0
1235	0	1	0	2	0	0	2	2	0	1	2	3	3	1	1	0	0	20	0	1	1	2	2	3	3	6	1
1236	0	4	0	2	3	0	2	1	1	1	1	2	1	1	0	0	1	20	0	1	1	2	1	2	1	3	1
1237	1	3	0	1	2	0	1	1	1	0	2	1	1	1	0	0	0	20	0	1	0	1	1	1	1	2	0
1238	1	1	0	3	1	0	3	3	0	1	2	3	3	1	0	0	0	20	0	1	0	3	3	3	3	6	0
1239	0	1	0	1	3	0	3	2	1	0	2	3	3	1	0	0	0	20	0	1	0	3	2	3	3	6	0
1240	0	3	0	3	1	0	3	3	0	0	2	3	2	1	0	0	0	20	0	1	0	3	3	3	2	5	0
1241	0	1	0	3	3	0	3	3	1	0	2	3	3	1	1	0	0	20	0	1	1	3	3	3	3	6	1
1242	0	4	0	1	0	0	2	2	1	0	2	2	2	1	1	0	0	20	0	1	1	2	2	2	2	4	1
1243	1	5	0	2	1	0	2	1	1	0	2	2	2	1	0	0	0	20	0	1	0	2	1	2	2	4	0
1244	1	3	0	2	1	1		2	0	1	2	3	3	1	0	0	0	20	0	1	0		2	3	3	6	0
1245	0	4	0	2	0	1		1	1	1	1	3	3	1	0	0	1	20	0	1	1		1	3	3	6	1
1246	1	3	0	3	2	0	3	3	0	0	2	3	3	1	0	0	0	20	0	1	0	3	3	3	3	6	0
1247	1	3	0	3	2	0	3	3	0	0	2	3	2	1	0	0	0	20	0	1	0	3	3	3	2	5	0
1248	1	4	0	3	1	0		2	0	1	2	3	3	1	0	0	0	20	0	1	0		2	3	3	6	0
1249	1	1	0	3	0	0	3	2	0	1	2	3	3	1	0	0	0	20	0	1	0	3	2	3	3	6	0
1250	1	5	0	3	0	1	3	2	1	1	2	3	3	1	0	0	0	20	0	1	0	3	2	3	3	6	0
1251	1	3	0	2	2	0	3	3	1	0	2	3	4	1	1	0	0	20	0	1	1	3	3	3	3	6	1
1252	0	1	0	1	4	1	2	1	1	1	1	2	2	1	0	1	0	20	0	1	1	2	1	2	2	4	1
1253	0	2	0	4	1	0	3	3	0	0	2	3	3	1	0	0	0	20	0	1	0	3	3	3	3	6	0
1254	0	2	0	3	3	1	3	3	1	1	2	3	3	1	1	0	0	20	0	1	1	3	3	3	3	6	1
1255	1	2	0	1	0	1	2	2	0	1	2	2	2	1	1	0	0	20	0	1	1	2	2	2	2	4	1
1256	0	4	0	2	3	1	2	1	1	1	1	2	2	1	0	1	0	20	0	1	1	2	1	2	2	4	1
1257	1	3	0	3	2	0	3	3	0	0	2	3	3	1	0	0	0	20	0	1	0	3	3	3	3	6	0
1258	0	5	0	2	0	1	2	1	0	0	1	1	2	1	0	0	0	20	0	1	0	2	1	1	2	3	0
1259	0	2	0	3	3	1	2	2	1	1	2	3	3	1	1	0	0	20	0	1	1	2	2	3	3	6	1
1260	1	1	1	2	0	1	1	1	1	1	0	2	1	1	0	1	0	20	0	1	1	1	1	2	1	3	1
1261	1	1	1	2	1	1	2	1	0	1	0	2	1	1	0	0	1	20	0	1	1	2	1	2	1	3	1
1262	0	3	1	2	2	0	1	2	0	1	2	3	2	1	0	1	0	20	0	1	1	1	2	3	2	5	1
1263	1	1	1	1	1	0	1	1	0	1	2	1	1	1	0	1	0	20	0	1	1	1	1	1	1	2	1
1264	0	1	1	2	3	0	3	1	1	1	2	2	1	1	0	0	1	20	0	1	1	3	1	2	1	3	1
1265	0	2	1	2	2	0	2	2	1	1	2	1	1	1	0	0	1	20	0	1	1	2	2	1	1	2	1
1266	1	1	1	1	3	0	1	1	0	0	2	1	1	1	0	0	0	20	0	1	0	1	1	1	1	2	0
1267	0	5	1	1	2	1	1	1	0	1	1	1	1	1	0	0	1	20	0	1	1	1	1	1	1	2	1
1268	1	1	1	2	1	1	1	1	0	1	0	2	1	1	0	0	1	20	0	1	1	1	1	2	1	3	1
1269	0	1	1	2	2	0	1	1	1	1	2	2	1	1	0	0	1	20	0	1	1	1	1	2	1	3	1
1270	0	1	1	3	3	0	1	1	0	0	2	1	1	1	0	0	0	20	0	1	0	1	1	1	1	2	0
1271	1	1	1	2	0	1	1	1	1	0	1	2	1	1	0	1	0	20	0	1	1	1	1	2	1	3	1
1272	0	4	1	1	2	0	1	1	0	1	2	1	1	1	0	0	0	20	0	1	0	1	1	1	1	2	0
1273	1	4	1	2	0	1	1	1	1	1	2	1	1	1	0	1	0	20	0	1	1	1	1	1	1	2	1
1274	0	1	1	1	2	0	1	1	0	1	2	1	1	1	0	0	0	20	0	1	0	1	1	1	1	2	0
1275	0	5	1	1	2	1	1	1	0	1	1	1	1	1	0	0	1	20	0	1	1	1	1	1	1	2	1
1276	1	1	1	2	4	1	3	1	1	1	0	1	1	1	0	0	1	20	0	1	1	3	1	1	1	2	1
1277	1	1	1	1	4	0	2	1	1	1	1	1	1	1	0	0	1	14	0	1	1	2	1	1	1	2	1
1278	0	5	1	1	2	1	1	1	0	1	1	1	1	1	0	0	1	20	0	1	1	1	1	1	1	2	1
1279	0	4	1	3	3	0	1	2	0	1	2	1	1	1	0	0	0	20	0	1	0	1	2	1	1	2	0
1280	0	1	1	2	3	0	1	1	0	0	2	2	1	1	0	0	0	20	0	1	0	1	1	2	1	3	0
1281	0	4	1	1	2	0	1	1	0	1	2	1	1	1	0	0	0	20	0	1	0	1	1	1	1	2	0
1282	1	1	1	2	0	1	1	1	1	1	2	2	1	1	0	1	0	20	0	1	1	1	1	2	1	3	1
1283	1	4	1	2	1	1	1	2	0	1	0	3	2	1	0	0	1	20	0	1	1	1	2	3	2	5	1
1284	0	1	1	1	2	1	1	1	0	1	1	1	1	1	0	1	0	20	0	1	1	1	1	1	1	2	1
1285	1	1	1	1	4	1	1	1	1	1	0	1	1	1	0	0	1	20	0	1	1	1	1	1	1	2	1
1286	0	4	1	1	2	0	1	1	0	1	2	1	1	1	0	0	0	20	0	1	0	1	1	1	1	2	0
1287	0	1	1	1	3	0	1	1	0	0	2	1	1	1	0	0	0	20	0	1	0	1	1	1	1	2	0
1288	0	3	1	2	2	0	1	2	0	1	2	3	2	1	0	1	0	20	0	1	1	1	2	3	2	5	1
1289	1	4	1	2	1	1	1	2	0	1	0	3	2	1	0	0	1	20	0	1	1	1	2	3	2	5	1
1290	0	5	1	1	2	1	1	1	0	1	1	1	1	1	0	0	1	20	0	1	1	1	1	1	1	2	1
1291	1	4	1	2	2	0	1	2	0	1	2	3	2	1	0	0	1	14	0	1	1	1	2	3	2	5	1
1292	1	4	1	1	2	0	1	1	0	1	2	1	1	1	0	0	1	14	0	1	1	1	1	1	1	2	1
1293	0	5	1	1	2	1	1	1	0	1	1	1	1	1	0	0	1	20	0	1	1	1	1	1	1	2	1
1294	0	1	1	1	1	0	2	1	1	1	2	1	1	1	0	0	1	14	0	1	1	2	1	1	1	2	1
1295	1	3	1	2	0	1	1	2	1	0	2	3	2	1	0	1	0	20	0	1	1	1	2	3	2	5	1
1296	0	4	1	2	0	1	2	2	1	1	2	1	1	1	0	1	0	20	0	1	1	2	2	1	1	2	1
1297	0	2	1	2	2	0	2	3	1	1	2	1	1	1	0	0	1	20	0	1	1	2	3	1	1	2	1
1298	0	5	1	1	4	0	1	1	0	0	2	1	1	1	0	0	0	20	0	1	0	1	1	1	1	2	0
1299	1	1	1	1	1	0	1	1	0	1	2	1	1	1	0	1	0	20	0	1	1	1	1	1	1	2	1
1300	0	1	1	2	3	0	1	1	1	1	2	2	1	1	0	0	1	20	0	1	1	1	1	2	1	3	1
1301	0	5	1	1	2	1	1	1	0	1	1	1	1	1	0	0	1	20	0	1	1	1	1	1	1	2	1
1302	0	4	1	1	0	0	1	1	0	1	2	1	2	1	0	0	1	20	0	1	1	1	1	1	2	3	1
1303	0	5	1	1	2	1	1	1	0	1	1	1	1	1	0	0	1	20	0	1	1	1	1	1	1	2	1
1304	0	4	1	1	2	0	1	1	0	1	2	1	1	1	0	0	0	20	0	1	0	1	1	1	1	2	0
1305	1	3	1	1	0	1	2	3	1	0	2	1	1	1	0	1	0	20	0	1	1	2	3	1	1	2	1
1306	1	1	1	1	1	0	1	1	0	1	2	1	1	1	0	1	0	20	0	1	1	1	1	1	1	2	1
1307	1	4	1	2	0	1	1	1	1	1	2	1	1	1	0	1	0	20	0	1	1	1	1	1	1	2	1
1308	0	2	1	2	2	0	3	3	1	1	2	1	1	1	0	0	1	20	0	1	1	3	3	1	1	2	1
1309	0	5	1	1	2	1	1	1	0	1	1	1	1	1	0	0	1	20	0	1	1	1	1	1	1	2	1
1310	0	1	1	1	2	0	1	1	0	1	2	1	1	1	0	1	0	20	0	1	1	1	1	1	1	2	1
1311	1	4	1	2	0	1	1	1	1	1	2	1	1	1	0	1	0	20	0	1	1	1	1	1	1	2	1
1312	0	1	1	2	2	1	1	1	0	1	1	2	1	1	0	1	0	20	0	1	1	1	1	2	1	3	1
1313	0	3	1	1	0	0	2	3	0	1	2	2	2	1	0	1	0	20	0	1	1	2	3	2	2	4	1
1314	1	1	1	1	4	1	1	2	1	1	0	1	2	1	0	0	1	20	0	1	1	1	2	1	2	3	1
1315	0	3	1	2	2	0	1	2	0	1	2	3	2	1	0	1	0	20	0	1	1	1	2	3	2	5	1
1316	0	4	1	1	2	0	1	1	0	1	2	1	1	1	0	0	0	20	0	1	0	1	1	1	1	2	0
1317	1	4	1	2	2	0	1	2	1	1	2	3	2	1	0	0	1	12	0	1	1	1	2	3	2	5	1
1318	0	5	1	1	2	1	1	1	1	1	1	1	2	1	0	0	1	16	0	1	1	1	1	1	2	3	1
1319	1	3	1	1	0	1	2	3	1	0	2	1	1	1	0	1	0	20	0	1	1	2	3	1	1	2	1
1320	1	3	1	2	4	1	1	2	1	1	0	3	2	1	0	0	1	20	0	1	1	1	2	3	2	5	1
1321	1	1	1	1	0	1	1	1	1	1	2	1	1	1	0	1	0	20	0	1	1	1	1	1	1	2	1
1322	0	1	1	1	3	1	1	1	0	1	0	1	1	1	0	0	1	20	0	1	1	1	1	1	1	2	1
1323	1	4	1	2	0	1	1	1	1	1	2	1	1	1	0	1	0	20	0	1	1	1	1	1	1	2	1
1324	0	1	1	1	0	1	1	1	0	1	2	1	1	1	0	1	0	20	0	1	1	1	1	1	1	2	1
1325	0	3	1	2	2	0	1	2	0	1	2	3	2	1	0	1	0	20	0	1	1	1	2	3	2	5	1
1326	0	1	1	1	4	1	1	1	1	1	0	1	1	1	0	0	1	20	0	1	1	1	1	1	1	2	1
1327	0	5	1	1	2	1	1	1	1	1	1	1	2	1	0	0	1	16	0	1	1	1	1	1	2	3	1
1328	0	1	1	1	2	0	1	1	0	1	2	1	1	1	0	0	0	20	0	1	0	1	1	1	1	2	0
1329	0	5	1	1	2	1	1	1	1	1	1	1	2	1	0	0	1	16	0	1	1	1	1	1	2	3	1
1330	1	1	1	2	0	1	1	1	1	1	2	2	1	1	0	1	0	20	0	1	1	1	1	2	1	3	1
1331	1	4	1	2	3	0	1	1	0	1	2	1	1	1	0	0	0	20	0	1	0	1	1	1	1	2	0
1332	1	1	1	1	4	1	1	1	1	1	0	1	1	1	0	0	1	20	0	1	1	1	1	1	1	2	1
1333	0	1	1	1	4	1	1	1	1	1	0	1	1	1	0	0	1	20	0	1	1	1	1	1	1	2	1
1334	0	3	1	2	2	0	1	2	0	1	2	3	2	1	0	1	0	20	0	1	1	1	2	3	2	5	1
1335	1	1	1	2	0	1	1	1	1	1	2	2	1	1	0	1	0	20	0	1	1	1	1	2	1	3	1
1336	1	2	1	1	0	1	2	1	1	0	2	2	2	1	0	1	0	20	0	1	1	2	1	2	2	4	1
1337	0	1	1	2	2	0	1	1	0	1	2	2	1	1	0	0	0	20	0	1	0	1	1	2	1	3	0
1338	1	4	1	2	2	0	1	2	0	1	2	3	2	1	0	0	1	14	0	1	1	1	2	3	2	5	1
1339	1	1	1	2	3	0	1	1	0	0	2	2	1	1	0	0	0	20	0	1	0	1	1	2	1	3	0
1340	1	1	1	2	3	0	1	1	0	1	2	2	1	1	0	0	0	20	0	1	0	1	1	2	1	3	0
1341	0	5	1	1	4	0	1	1	0	0	2	1	1	1	0	0	0	20	0	1	0	1	1	1	1	2	0
1342	0	1	1	1	2	0	1	1	0	1	2	1	1	1	0	0	0	20	0	1	0	1	1	1	1	2	0
1343	0	4	1	1	2	0	1	1	0	1	2	1	1	1	0	0	0	20	0	1	0	1	1	1	1	2	0
1344	0	5	1	1	3	0	1	1	0	0	2	1	1	1	0	0	0	20	0	1	0	1	1	1	1	2	0
1345	0	5	1	1	2	1	1	1	1	1	1	1	2	1	0	0	1	16	0	1	1	1	1	1	2	3	1
1346	0	1	1	2	2	1	1	1	0	1	1	2	1	1	0	1	0	20	0	1	1	1	1	2	1	3	1
1347	1	1	1	3	2	0	3	1	0	1	2	1	1	1	0	0	0	20	0	1	0	3	1	1	1	2	0
1348	0	1	1	2	3	0	1	1	0	0	2	2	1	1	0	0	0	20	0	1	0	1	1	2	1	3	0
1349	0	5	1	1	4	0	1	1	0	0	2	1	1	1	0	0	0	20	0	1	0	1	1	1	1	2	0
1350	1	5	1	2	4	1	2	1	1	1	1	1	1	1	0	0	1	20	0	1	1	2	1	1	1	2	1
1351	1	1	1	2	0	1	1	1	0	0	1	2	1	1	0	1	0	20	0	1	1	1	1	2	1	3	1
1352	0	5	1	1	2	1	1	1	0	1	1	1	1	1	0	0	1	20	0	1	1	1	1	1	1	2	1
1353	0	5	1	1	4	0	1	1	0	0	2	1	1	1	0	0	0	20	0	1	0	1	1	1	1	2	0
1354	0	1	1	2	3	0	1	1	1	1	2	2	1	1	0	0	1	20	0	1	1	1	1	2	1	3	1
1355	0	1	1	2	3	0	1	1	0	0	2	2	1	1	0	0	0	20	0	1	0	1	1	2	1	3	0
1356	0	3	1	1	0	0	2	2	0	0	2	2	2	1	0	1	0	20	0	1	1	2	2	2	2	4	1
1357	0	4	1	1	2	0	1	1	0	1	2	1	1	1	0	0	0	20	0	1	0	1	1	1	1	2	0
1358	0	4	1	1	2	0	1	1	0	1	2	1	1	1	0	0	0	20	0	1	0	1	1	1	1	2	0
1359	0	1	1	2	3	0	2	1	1	1	2	2	1	1	0	0	1	20	0	1	1	2	1	2	1	3	1
1360	0	3	1	1	0	0	2	2	0	0	2	2	2	1	0	1	0	20	0	1	1	2	2	2	2	4	1
1361	0	4	1	1	2	0	1	1	0	1	2	1	1	1	0	0	0	20	0	1	0	1	1	1	1	2	0
1362	0	4	1	1	2	0	1	1	0	1	2	1	1	1	0	0	0	20	0	1	0	1	1	1	1	2	0
1363	0	2	1	2	2	0	2	2	1	1	2	1	1	1	0	0	1	20	0	1	1	2	2	1	1	2	1
1364	1	2	1	2	4	1	1	2	1	1	0	1	1	1	0	0	1	20	0	1	1	1	2	1	1	2	1
1365	0	1	1	2	2	0	1	1	1	1	2	2	1	1	0	0	1	20	0	1	1	1	1	2	1	3	1
1366	0	5	1	1	4	0	1	1	0	1	2	1	1	1	0	0	0	20	0	1	0	1	1	1	1	2	0
1367	0	5	1	1	4	0	1	1	0	0	2	1	1	1	0	0	0	20	0	1	0	1	1	1	1	2	0
1368	0	4	1	1	2	0	1	1	0	1	2	1	1	1	0	0	0	20	0	1	0	1	1	1	1	2	0
1369	0	4	1	1	2	0	1	2	0	1	2	3	2	1	0	0	0	20	0	1	0	1	2	3	2	5	0
1370	1	1	1	2	0	1	1	1	1	1	2	2	1	1	0	1	0	20	0	1	1	1	1	2	1	3	1
1371	0	3	1	3	3	0	1	2	0	1	2	3	2	1	0	0	0	20	0	1	0	1	2	3	2	5	0
1372	1	3	1	1	0	1	2	3	1	0	2	2	2	1	0	1	0	20	0	1	1	2	3	2	2	4	1
1373	0	5	1	1	4	0	1	1	0	0	2	1	1	1	0	0	0	20	0	1	0	1	1	1	1	2	0
1374	1	4	1	3	2	0	1	2	0	1	2	1	1	1	0	0	0	20	0	1	0	1	2	1	1	2	0
1375	0	2	1	2	2	0	1	2	1	1	2	1	1	1	0	0	1	20	0	1	1	1	2	1	1	2	1
1376	1	3	1	2	2	0	1	2	0	0	2	2	2	1	0	0	0	20	0	1	0	1	2	2	2	4	0
1377	0	5	1	1	2	1	1	1	0	1	1	1	1	1	0	0	1	20	0	1	1	1	1	1	1	2	1
1378	1	1	1	2	0	1	1	1	1	1	2	2	1	1	0	1	0	20	0	1	1	1	1	2	1	3	1
1379	0	3	1	1	0	0	2	2	0	0	2	2	2	1	0	1	0	20	0	1	1	2	2	2	2	4	1
1380	1	1	0	1	3	0	2	2	1	1	1	2	2	2	1	0	0	20	0	1	1	2	2	2	2	4	1
1381	0	1	0	1	3	0	2	2	1	0	2	2	2	2	0	0	0	20	0	1	0	2	2	2	2	4	0
1382	0	5	0	1	3	1	2	3	0	1	1	3	3	2	0	0	1	20	0	1	1	2	3	3	3	6	1
1383	1	3	0	4	3	0	3	3	0	0	2	3	3	2	1	0	0	20	0	1	1	3	3	3	3	6	1
1384	0	1	0	1	1	0	2	2	1	0	2	2	2	2	0	0	0	20	0	1	0	2	2	2	2	4	0
1385	0	4	0	2	0	0	3	2	0	0	2	3	2	2	0	0	0	20	0	1	0	3	2	3	2	5	0
1386	1	2	0	3	2	0	2	3	1	1	2	3	1	2	1	0	0	20	0	1	1	2	3	3	1	4	1
1387	0	5	0	2	3	0	2	2	1	1	1	2	2	2	1	0	0	20	0	1	1	2	2	2	2	4	1
1388	0	5	0	4	3	0	2	2	1	1	1	2	2	2	1	0	0	20	0	1	1	2	2	2	2	4	1
1389	0	4	0	1	0	0	3	2	1	0	2	3	2	2	1	0	0	20	0	1	1	3	2	3	2	5	1
1390	0	4	0	2	3	1	2	1	1	1	1	2	2	2	0	1	0	20	0	1	1	2	1	2	2	4	1
1391	0	3	0	2	4	1	1	1	1	1	0	1	1	2	0	1	0	20	0	1	1	1	1	1	1	2	1
1392	0	3	0	2	4	1	1	1	1	1	0	1	1	2	0	1	0	20	0	1	1	1	1	1	1	2	1
1393	0	5	0	2	3	0	2	1	0	0	2	2	2	2	0	0	0	20	0	1	0	2	1	2	2	4	0
1394	0	3	0	3	0	1	3	3	1	1	1	3	3	2	0	0	0	20	1	1	0	3	3	3	3	6	1
1395	0	3	0	1	0	0	3	2	1	0	2	3	2	2	1	0	0	20	0	1	1	3	2	3	2	5	1
1396	0	1	0	1	3	0	2	2	0	1	1	2	2	2	1	0	0	20	0	1	1	2	2	2	2	4	1
1397	0	1	0	3	0	1	2	2	0	1	2	2	3	2	0	0	0	20	1	1	0	2	2	2	3	5	1
1398	0	5	0	4	3	0	2	2	1	1	1	2	2	2	1	0	0	20	0	1	1	2	2	2	2	4	1
1399	1	1	0	2	1	0	2	2	0	0	2	2	2	2	0	0	0	20	0	1	0	2	2	2	2	4	0
1400	0	4	1	2	0	1	2	1	1	1	2	1	1	2	0	1	0	20	0	1	1	2	1	1	1	2	1
1401	1	3	1	1	1	0	1	2	0	1	2	1	2	2	0	1	0	20	0	1	1	1	2	1	2	3	1
1402	1	3	1	1	1	0	1	2	0	1	2	1	2	2	0	1	0	20	0	1	1	1	2	1	2	3	1
1403	1	3	1	1	1	0	1	2	0	1	2	1	2	2	0	1	0	20	0	1	1	1	2	1	2	3	1
1404	0	3	1	1	2	0	1	1	0	0	2	1	1	2	0	0	0	20	0	1	0	1	1	1	1	2	0
1405	0	3	1	1	0	1	1	2	0	1	1	3	2	2	0	0	1	20	0	1	1	1	2	3	2	5	1
1406	0	2	1	1	2	0	2	1	0	0	2	2	2	2	0	0	0	20	0	1	0	2	1	2	2	4	0
1407	0	5	1	1	4	0	1	1	1	1	1	1	1	2	0	0	1	20	0	1	1	1	1	1	1	2	1
1408	0	2	1	1	3	0	1	2	0	0	2	1	2	2	0	1	0	20	0	1	1	1	2	1	2	3	1
1409	1	5	1	2	4	1	2	1	1	1	1	1	1	2	0	0	1	20	0	1	1	2	1	1	1	2	1
1410	0	3	1	1	2	0	1	1	0	0	2	1	1	2	0	0	0	20	0	1	0	1	1	1	1	2	0
1411	1	3	1	1	1	0	1	2	0	1	2	3	2	2	0	1	0	20	0	1	1	1	2	3	2	5	1
1412	0	4	1	1	2	0	1	1	1	1	2	1	1	2	0	0	1	12	0	1	1	1	1	1	1	2	1
1413	1	1	1	2	4	1	2	1	1	1	0	1	1	2	0	0	1	20	0	1	1	2	1	1	1	2	1
1414	1	1	1	1	4	1	1	2	1	1	0	1	2	2	0	0	1	20	0	1	1	1	2	1	2	3	1
1415	1	1	1	2	2	0	3	1	1	1	2	1	1	2	0	0	1	20	0	1	1	3	1	1	1	2	1
1416	0	3	1	1	0	1	1	2	0	1	2	1	2	2	0	1	0	20	0	1	1	1	2	1	2	3	1
1417	1	3	1	1	1	0	1	2	0	1	2	1	2	2	0	1	0	20	0	1	1	1	2	1	2	3	1
1418	0	4	1	2	2	0	1	1	0	1	2	1	1	2	0	0	0	20	0	1	0	1	1	1	1	2	0
1419	0	4	1	1	0	1	1	1	0	1	0	1	1	2	0	0	1	20	0	1	1	1	1	1	1	2	1
1420	1	2	1	2	3	0	1	1	0	0	2	2	2	3	0	1	0	20	0	1	1	1	1	2	2	4	1
1421	1	2	1	2	0	1	2	1	1	1	0	2	2	3	0	1	0	20	0	1	1	2	1	2	2	4	1
1422	0	4	1	1	0	0	1	1	0	1	2	1	2	3	0	0	1	18	0	1	1	1	1	1	2	3	1
1423	1	2	1	2	3	0	1	1	0	0	2	1	2	3	0	1	0	20	0	1	1	1	1	1	2	3	1
1424	0	1	1	3	3	0	1	1	0	0	2	1	1	3	0	0	0	20	0	1	0	1	1	1	1	2	0
1425	1	2	1	2	3	0	1	1	0	0	2	1	2	3	0	1	0	20	0	1	1	1	1	1	2	3	1
1426	1	5	1	2	4	0	2	2	1	1	1	1	1	3	0	0	1	20	0	1	1	2	2	1	1	2	1
1427	0	5	1	1	4	0	1	2	1	1	1	1	2	3	0	0	1	20	0	1	1	1	2	1	2	3	1
1428	1	2	1	2	3	0	1	1	0	0	2	2	2	3	0	1	0	20	0	1	1	1	1	2	2	4	1
1429	1	1	1	2	2	0	3	1	1	1	2	1	1	3	0	0	1	12	0	1	1	3	1	1	1	2	1
1430	1	1	1	3	2	0	1	1	0	0	2	1	1	3	0	0	0	20	0	1	0	1	1	1	1	2	0
1431	1	4	1	1	0	1	1	1	1	1	2	1	1	3	0	1	0	20	0	1	1	1	1	1	1	2	1
1432	1	2	1	2	3	0	1	1	0	0	2	1	2	3	0	1	0	20	0	1	1	1	1	1	2	3	1
1433	1	2	1	2	3	0	1	1	0	0	2	1	2	3	0	1	0	20	0	1	1	1	1	1	2	3	1
1434	1	1	1	2	2	0	3	1	1	1	2	1	1	3	0	0	1	20	4	1	1	3	1	1	1	2	5
1435	0	1	1	1	3	0	1	1	1	1	2	1	1	3	0	0	1	20	4	1	1	1	1	1	1	2	5
1436	1	2	1	2	0	1	2	1	1	1	2	2	2	3	0	1	0	20	0	1	1	2	1	2	2	4	1
1437	1	5	1	2	4	0	2	2	1	1	1	1	1	3	0	0	1	20	0	1	1	2	2	1	1	2	1
1438	0	3	1	1	0	0	2	2	0	0	2	1	2	3	0	1	0	20	0	1	1	2	2	1	2	3	1
1439	0	1	1	2	3	0	2	1	1	1	2	2	1	3	0	0	1	20	0	1	1	2	1	2	1	3	1
1440	1	1	1	1	4	1	1	1	1	1	0	1	1	3	0	1	0	20	0	1	1	1	1	1	1	2	1
1441	0	1	1	2	3	0	1	1	1	1	2	2	1	3	0	0	1	20	0	1	1	1	1	2	1	3	1
1442	1	2	1	3	3	0	1	1	0	0	2	1	2	3	0	1	0	20	0	1	1	1	1	1	2	3	1
1443	1	1	1	3	2	0	3	1	0	1	2	1	1	3	0	0	0	20	0	1	0	3	1	1	1	2	0
1444	1	2	1	2	3	0	2	1	0	0	2	2	2	3	0	1	0	20	0	1	1	2	1	2	2	4	1
1445	0	4	1	1	0	0	1	1	0	1	2	1	1	3	0	1	0	20	0	1	1	1	1	1	1	2	1
1446	0	3	1	1	0	0	2	2	0	0	2	1	1	3	0	1	0	20	0	1	1	2	2	1	1	2	1
1447	0	3	1	1	0	0	2	2	0	0	2	1	1	3	0	1	0	20	0	1	1	2	2	1	1	2	1
1448	1	2	1	2	3	0	2	1	0	0	2	2	2	3	0	1	0	20	0	1	1	2	1	2	2	4	1
1449	1	2	1	2	0	0	2	1	0	1	2	2	2	3	0	1	0	20	0	1	1	2	1	2	2	4	1
1450	0	3	1	1	0	0	2	2	0	0	2	1	1	3	0	1	0	20	0	1	1	2	2	1	1	2	1
1451	0	4	1	1	0	1	1	1	0	1	0	1	1	3	0	0	1	20	0	1	1	1	1	1	1	2	1
1452	0	2	1	2	2	0	2	2	1	1	2	3	3	3	0	0	1	20	0	1	1	2	2	3	3	6	1
1453	1	2	1	2	0	1	2	1	1	1	2	2	2	3	0	1	0	20	0	1	1	2	1	2	2	4	1
1454	1	3	1	2	2	0	1	2	0	0	2	1	2	3	0	0	0	20	0	1	0	1	2	1	2	3	0
1455	0	4	1	2	0	1	2	2	1	1	2	1	1	3	0	1	0	20	0	1	1	2	2	1	1	2	1
1456	1	2	1	2	3	0	1	1	0	0	2	2	2	3	0	1	0	20	0	1	1	1	1	2	2	4	1
1457	1	2	1	2	3	0	1	1	0	0	2	1	2	3	0	1	0	20	0	1	1	1	1	1	2	3	1
1458	0	3	1	1	0	0	2	2	0	0	2	1	2	3	0	1	0	20	0	1	1	2	2	1	2	3	1
1459	1	2	1	2	3	0	1	1	0	0	2	2	2	3	0	1	0	20	0	1	1	1	1	2	2	4	1
1460	1	5	1	2	4	1	2	1	1	1	1	1	1	4	0	0	1	20	0	1	1	2	1	1	1	2	1
1461	0	4	1	3	3	1	2	2	0	1	1	1	1	4	0	1	0	20	0	1	1	2	2	1	1	2	1
1462	0	4	1	1	0	0	1	1	0	1	2	1	2	4	0	0	1	20	0	1	1	1	1	1	2	3	1
1463	0	5	1	1	4	0	1	2	1	1	1	1	2	4	0	0	1	20	0	1	1	1	2	1	2	3	1
1464	0	1	1	1	0	0	1	1	0	0	2	1	2	4	0	1	0	20	0	1	1	1	1	1	2	3	1
1465	1	4	1	1	2	0	1	1	0	1	2	1	1	4	0	0	1	14	0	1	1	1	1	1	1	2	1
1466	1	4	1	1	2	0	1	1	0	1	2	1	1	4	0	0	1	14	0	1	1	1	1	1	1	2	1
1467	1	4	1	1	2	0	1	1	0	1	2	1	1	4	0	0	1	14	0	1	1	1	1	1	1	2	1
1468	0	4	1	1	0	1	1	1	0	1	0	1	1	4	0	0	1	20	0	1	1	1	1	1	1	2	1
1469	1	2	1	1	1	0	2	1	0	1	2	2	2	4	0	1	0	20	0	1	1	2	1	2	2	4	1
1470	1	2	1	2	3	0	2	1	0	0	2	2	2	4	0	0	0	20	0	1	0	2	1	2	2	4	0
1471	1	4	1	1	2	0	1	1	0	1	2	1	1	4	0	0	1	14	0	1	1	1	1	1	1	2	1
1472	1	2	1	1	1	0	2	1	0	1	2	2	2	4	0	1	0	20	0	1	1	2	1	2	2	4	1
1473	1	2	1	1	1	0	2	1	0	1	2	2	2	4	0	1	0	20	0	1	1	2	1	2	2	4	1
1474	0	5	1	1	4	0	1	1	1	1	1	1	1	4	0	0	1	20	0	1	1	1	1	1	1	2	1
1475	1	4	1	1	2	0	1	1	0	1	2	1	1	4	0	0	1	14	0	1	1	1	1	1	1	2	1
1476	1	4	1	1	2	0	1	1	0	1	2	1	1	4	0	0	1	14	0	1	1	1	1	1	1	2	1
1477	1	4	1	1	2	0	1	1	0	1	2	1	1	4	0	0	1	14	0	1	1	1	1	1	1	2	1
1478	0	4	1	1	0	0	1	1	0	1	2	1	1	4	0	1	0	20	0	1	1	1	1	1	1	2	1
1479	1	1	1	2	4	1	3	1	1	1	0	1	1	5	0	0	1	20	0	1	1	3	1	1	1	2	1
1480	1	2	0	2	0	1	3	2	0	0	2	2	2	1	1	0	0	20	0	0	1	3	2	2	2	4	1
1481	0	1	0	1	3	0	2	2	1	1	2	2	2	1	1	0	0	20	0	0	1	2	2	2	2	4	1
1482	0	3	0	2	2	0	2	2	0	0	2	2	2	1	0	0	0	20	0	0	0	2	2	2	2	4	0
1483	1	1	0	1	3	0	2	2	0	1	1	2	2	1	1	0	0	20	0	0	1	2	2	2	2	4	1
1484	1	2	0	3	0	0	3	2	0	0	2	3	3	1	0	0	0	20	0	0	0	3	2	3	3	6	0
1485	1	4	0	1	1	1		2	1	1	1	3	3	1	0	0	1	20	0	0	1		2	3	3	6	1
1486	1	2	0	2	1	1	1	2	1	1	1	2	2	1	0	0	1	20	0	0	1	1	2	2	2	4	1
1487	1	1	0	3	0	0	3	3	0	0	2	3	3	1	0	0	0	20	0	0	0	3	3	3	3	6	0
1488	1	1	0	4	2	0	3	2	0	0	2	3	2	1	0	0	0	20	0	0	0	3	2	3	2	5	0
1489	0	4	0	2	3	0	3	1	1	1	1	3	2	1	0	0	1	20	0	0	1	3	1	3	2	5	1
1490	0	4	0	1	0	1	2	1	0	1	1	2	2	1	0	0	0	20	0	0	0	2	1	2	2	4	0
1491	0	1	0	2	1	1	2	2	0	1	0	2	2	1	1	0	0	20	0	0	1	2	2	2	2	4	1
1492	0	5	0	2	1	0	3	2	1	0	2	3	3	1	0	0	0	20	0	0	0	3	2	3	3	6	0
1493	0	3	0	3	0	0	4	2	1	1	2	4	2	1	1	0	0	20	0	0	1	3	2	3	2	5	1
1494	1	3	0	4	0	0	3	3	0	0	2	3	3	1	0	0	0	20	0	0	0	3	3	3	3	6	0
1495	0	1	0	4	4	0	4	4	0	0	2	3	3	1	1	0	0	20	0	0	1	3	3	3	3	6	1
1496	1	1	0	3	0	0	3	3	0	0	2	3	3	1	0	0	0	20	0	0	0	3	3	3	3	6	0
1497	1	1	0	3	2	0	3	2	0	0	2	3	3	1	0	0	0	20	0	0	0	3	2	3	3	6	0
1498	1	3	0	3	4	0	3	3	0	0	2	3	2	1	0	0	0	20	0	0	0	3	3	3	2	5	0
1499	0	2	0	3	0	1	2	1	0	1	2	2	2	1	0	0	0	20	1	0	0	2	1	2	2	4	1
1500	1	5	0	3	1	0	3	3	1	1	2	3	2	1	0	0	0	20	0	0	0	3	3	3	2	5	0
1501	1	3	0	3	2	0	3	3	0	0	2	3	3	1	0	0	0	20	0	0	0	3	3	3	3	6	0
1502	1	4	0	2	2	0	1	2	0	0	2	2	2	1	0	0	0	20	0	0	0	1	2	2	2	4	0
1503	1	2	0	3	3	0	3	2	0	1	2	2	2	1	0	0	0	20	0	0	0	3	2	2	2	4	0
1504	1	2	0	3	0	0	3	2	1	0	2	3	3	1	0	0	0	20	0	0	0	3	2	3	3	6	0
1505	0	4	0	2	0	0		1	0	1	2	3	3	1	0	0	1	20	0	0	1		1	3	3	6	1
1506	0	5	0	1	4	0	3	3	0	0	2	3	3	1	0	0	0	20	0	0	0	3	3	3	3	6	0
1507	1	1	0	4	0	0	3	4	0	0	2	3	3	1	0	0	0	20	0	0	0	3	3	3	3	6	0
1508	0	1	0	4	3	0	3	2	0	0	2	2	2	1	0	0	0	20	0	0	0	3	2	2	2	4	0
1509	0	5	0	2	0	1	3	2	1	1	1	2	2	1	1	0	0	20	0	0	1	3	2	2	2	4	1
1510	1	3	0	2	2	0		2	0	0	2	3	3	1	0	0	0	20	0	0	0		2	3	3	6	0
1511	1	2	0	4	0	0	3	3	0	0	2	3	3	1	0	0	0	20	0	0	0	3	3	3	3	6	0
1512	1	3	0	1	4	0	1	2	1	1	1	1	2	1	0	1	0	20	0	0	1	1	2	1	2	3	1
1513	1	2	0	2	0	1	3	2	0	0	2	2	2	1	1	0	0	20	0	0	1	3	2	2	2	4	1
1514	1	1	0	2	2	0	2	2	0	0	2	2	2	1	0	0	0	20	0	0	0	2	2	2	2	4	0
1515	1	4	0	3	2	0	3	2	0	0	2	3	2	1	0	0	0	20	0	0	0	3	2	3	2	5	0
1516	0	3	0	2	3	1	3	3	1	1	2	3	3	1	1	0	0	20	0	0	1	3	3	3	3	6	1
1517	1	2	0	4	0	0	3	3	0	0	2	3	3	1	0	0	0	20	0	0	0	3	3	3	3	6	0
1518	0	1	0	3	3	0	3	3	1	0	2	3	3	1	1	0	0	20	0	0	1	3	3	3	3	6	1
1519	1	1	0	2	2	0	2	2	0	0	2	2	2	1	0	0	0	20	0	0	0	2	2	2	2	4	0
1520	0	5	0	1	0	1	2	1	0	0	2	2	2	1	0	0	0	20	0	0	0	2	1	2	2	4	0
1521	0	2	0	3	3	1	2	3	1	1	2	3	3	1	1	0	0	20	0	0	1	2	3	3	3	6	1
1522	0	1	0	1	3	0	2	2	1	1	2	2	2	1	1	0	0	20	0	0	1	2	2	2	2	4	1
1523	1	2	0	3	0	0	3	2	0	0	2	2	2	1	0	0	0	20	0	0	0	3	2	2	2	4	0
1524	0	3	0	2	3	1	2	2	1	1	1	2	2	1	0	0	1	20	0	0	1	2	2	2	2	4	1
1525	0	1	0	3	4	0	3	3	0	1	2	3	3	1	0	0	0	20	0	0	0	3	3	3	3	6	0
1526	1	4	0	1	2	0	2	1	0	0	2	2	2	1	0	0	0	20	0	0	0	2	1	2	2	4	0
1527	0	5	0	2	4	0	3	2	0	0	2	2	2	1	0	0	0	20	0	0	0	3	2	2	2	4	0
1528	0	1	0	2	0	1	2	2	1	1	1	2	2	1	0	0	1	20	0	0	1	2	2	2	2	4	1
1529	1	5	0	4	1	0	3	3	1	1	2	3	3	1	0	0	0	20	0	0	0	3	3	3	3	6	0
1530	0	3	0	3	4	1	3	3	1	1	0	3	2	1	0	1	0	20	0	0	1	3	3	3	2	5	1
1531	0	2	0	3	3	0	3	2	1	0	2	3	3	1	1	0	0	20	0	0	1	3	2	3	3	6	1
1532	1	4	0	1	1	1		2	1	1	1	3	3	1	0	0	1	20	0	0	1		2	3	3	6	1
1533	0	2	0	3	1	0	3	2	0	1	2	2	2	1	0	0	0	20	0	0	0	3	2	2	2	4	0
1534	1	4	0	2	0	0	2	1	0	1	2	2	1	1	0	0	0	20	0	0	0	2	1	2	1	3	0
1535	0	5	0	2	0	1	2	1	1	0	1	1	2	1	0	0	0	20	0	0	0	2	1	1	2	3	0
1536	1	5	0	3	1	0	3	3	1	1	2	3	3	1	0	0	0	20	0	0	0	3	3	3	3	6	0
1537	1	1	0	3	2	0	3	2	0	0	2	3	3	1	0	0	0	20	0	0	0	3	2	3	3	6	0
1538	1	2	0	3	0	0	3	3	0	0	2	3	3	1	0	0	0	20	0	0	0	3	3	3	3	6	0
1539	1	2	0	4	2	0	3	3	0	0	2	3	3	1	0	0	0	20	0	0	0	3	3	3	3	6	0
1540	1	3	0	2	3	0	2	2	0	0	2	2	2	1	0	0	0	20	0	0	0	2	2	2	2	4	0
1541	0	4	0	1	0	1	2	1	0	1	1	2	2	1	0	0	0	20	0	0	0	2	1	2	2	4	0
1542	0	3	0	4	0	1	3	3	0	1	2	3	3	1	1	0	0	20	0	0	1	3	3	3	3	6	1
1543	0	4	0	2	3	1		1	1	1	1	3	3	1	0	0	1	20	0	0	1		1	3	3	6	1
1544	0	1	0	4	0	0	3	2	0	0	2	2	2	1	0	0	0	20	0	0	0	3	2	2	2	4	0
1545	1	3	0	2	3	0		2	0	1	2	3	3	1	0	0	0	20	0	0	0		2	3	3	6	0
1546	1	1	0	3	0	0	3	2	0	1	2	3	3	1	0	0	0	20	0	0	0	3	2	3	3	6	0
1547	0	5	0	1	1	0	3	3	1	0	2	3	3	1	0	0	0	20	0	0	0	3	3	3	3	6	0
1548	1	5	0	3	1	0	3	2	1	1	2	3	3	1	0	0	0	20	0	0	0	3	2	3	3	6	0
1549	0	5	0	2	0	1	3	2	0	0	1	2	2	1	0	0	0	20	0	0	0	3	2	2	2	4	0
1550	1	2	0	3	0	0	3	2	0	0	2	2	2	1	0	0	0	20	0	0	0	3	2	2	2	4	0
1551	0	2	0	2	0	1	3	2	1	1	1	3	3	1	0	0	1	20	0	0	1	3	2	3	3	6	1
1552	0	1	0	2	3	1	2	2	1	1	2	3	3	1	1	0	0	20	0	0	1	2	2	3	3	6	1
1553	1	1	0	2	4	1	2	2	1	1	1	2	1	1	0	1	0	20	0	0	1	2	2	2	1	3	1
1554	0	4	0	3	1	0	3	1	0	0	2	3	2	1	0	0	0	20	0	0	0	3	1	3	2	5	0
1555	0	2	0	2	1	1	3	3	0	1	1	3	2	1	0	0	1	20	0	0	1	3	3	3	2	5	1
1556	0	5	0	2	4	0	3	2	0	0	2	2	2	1	0	0	0	20	0	0	0	3	2	2	2	4	0
1557	0	5	0	1	1	0	3	3	1	0	2	3	3	1	0	0	0	20	0	0	0	3	3	3	3	6	0
1558	1	1	0	3	0	0	3	2	0	0	2	2	2	1	0	0	0	20	0	0	0	3	2	2	2	4	0
1559	0	4	0	2	3	1	2	1	1	1	1	2	2	1	0	1	0	20	0	0	1	2	1	2	2	4	1
1560	1	5	0	3	0	1	3	2	1	1	2	3	3	1	0	0	0	20	0	0	0	3	2	3	3	6	0
1561	0	2	0	1	3	0	2	2	1	0	2	2	2	1	0	0	0	20	0	0	0	2	2	2	2	4	0
1562	0	1	0	3	3	0	3	3	1	0	2	3	3	1	1	0	0	20	0	0	1	3	3	3	3	6	1
1563	0	4	0	1	3	0		2	1	0	1	3	3	1	1	0	0	20	0	0	1		2	3	3	6	1
1564	0	4	0	3	3	1		1	1	1	2	3	3	1	1	0	0	20	0	0	1		1	3	3	6	1
1565	0	2	0	1	3	1	3	2	0	1	1	3	2	1	0	0	1	20	0	0	1	3	2	3	2	5	1
1566	0	4	0	2	3	1		1	1	1	1	3	3	1	0	0	1	20	0	0	1		1	3	3	6	1
1567	0	4	0	2	0	1		1	1	1	1	3	3	1	0	0	1	20	0	0	1		1	3	3	6	1
1568	1	1	0	4	2	0	3	2	0	1	2	2	2	1	0	0	0	20	0	0	0	3	2	2	2	4	0
1569	0	5	0	2	0	1	3	2	1	0	1	2	2	1	0	0	0	20	0	0	0	3	2	2	2	4	0
1570	1	1	0	3	2	0	3	2	1	1	2	3	3	1	0	0	0	20	0	0	0	3	2	3	3	6	0
1571	1	5	0	3	1	0	3	3	1	1	2	3	2	1	0	0	0	20	0	0	0	3	3	3	2	5	0
1572	1	3	0	1	1	1	1	2	1	1	1	1	2	1	0	0	1	20	0	0	1	1	2	1	2	3	1
1573	0	2	0	3	1	0	3	2	0	1	2	2	2	1	0	0	0	20	0	0	0	3	2	2	2	4	0
1574	1	3	0	2	1	1	2	2	0	1	1	2	2	1	0	0	1	20	0	0	1	2	2	2	2	4	1
1575	0	2	0	1	3	0	2	2	1	0	2	2	2	1	0	0	0	20	0	0	0	2	2	2	2	4	0
1576	0	5	0	1	3	1	2	1	0	1	1	2	2	1	0	0	1	20	0	0	1	2	1	2	2	4	1
1577	0	2	0	3	3	1	2	2	1	1	2	3	3	1	1	0	0	20	0	0	1	2	2	3	3	6	1
1578	0	5	0	4	1	0	3	3	1	1	2	3	3	1	0	0	0	20	0	0	0	3	3	3	3	6	0
1579	0	2	0	1	3	0	1	2	1	1	1	2	2	1	1	0	0	20	0	0	1	1	2	2	2	4	1
1580	0	4	0	1	0	1	3	1	1	1	1	3	3	1	0	0	0	20	1	0	0	3	1	3	3	6	1
1581	0	1	0	3	1	1	3	2	1	1	1	3	3	1	0	0	1	20	0	0	1	3	2	3	3	6	1
1582	1	5	0	2	3	0	2	1	0	0	2	2	2	1	0	0	0	20	0	0	0	2	1	2	2	4	0
1583	0	5	0	2	3	0	2	1	0	0	2	2	2	1	0	0	0	20	0	0	0	2	1	2	2	4	0
1584	1	1	0	4	2	0	3	2	1	0	2	2	2	1	0	0	0	20	0	0	0	3	2	2	2	4	0
1585	0	1	0	3	2	0	3	2	0	0	2	3	3	1	0	0	0	20	0	0	0	3	2	3	3	6	0
1586	0	2	0	4	0	0	3	3	0	0	2	3	3	1	0	0	0	20	0	0	0	3	3	3	3	6	0
1587	1	5	0	2	1	0	2	1	1	0	2	2	2	1	0	0	0	20	0	0	0	2	1	2	2	4	0
1588	0	2	0	2	1	1	3	2	0	1	1	3	2	1	0	0	1	20	0	0	1	3	2	3	2	5	1
1589	1	5	0	2	3	0	2	1	0	0	2	2	2	1	0	0	0	20	0	0	0	2	1	2	2	4	0
1590	0	1	0	4	1	0	3	3	0	0	2	3	3	1	0	0	0	20	0	0	0	3	3	3	3	6	0
1591	0	4	0	1	3	0		1	1	0	1	3	3	1	1	0	0	20	0	0	1		1	3	3	6	1
1592	0	2	0	1	0	0	1	2	0	1	2	2	2	1	1	0	0	20	0	0	1	1	2	2	2	4	1
1593	1	5	0	2	1	0	3	2	1	0	2	2	2	1	0	0	0	20	0	0	0	3	2	2	2	4	0
1594	1	3	0	3	1	0	3	3	0	0	2	3	2	1	0	0	0	20	0	0	0	3	3	3	2	5	0
1595	1	2	0	3	0	0	3	2	0	0	2	2	2	1	0	0	0	20	0	0	0	3	2	2	2	4	0
1596	1	5	0	3	1	0	3	3	1	1	2	3	2	1	0	0	0	20	0	0	0	3	3	3	2	5	0
1597	1	4	0	2	2	0	1	2	0	0	2	2	2	1	0	0	0	20	0	0	0	1	2	2	2	4	0
1598	0	4	0	3	4	0	2	1	1	0	1	2	1	1	0	1	0	20	0	0	1	2	1	2	1	3	1
1599	0	4	0	4	0	0	2	1	1	1	1	2	2	1	0	0	1	20	0	0	1	2	1	2	2	4	1
1600	0	4	0	3	2	0	3	2	0	0	2	3	2	1	0	0	0	20	0	0	0	3	2	3	2	5	0
1601	1	1	0	4	2	0	3	2	0	0	2	3	2	1	0	0	0	20	0	0	0	3	2	3	2	5	0
1602	1	3	0	2	0	0	2	1	0	0	2	2	2	1	0	0	0	20	0	0	0	2	1	2	2	4	0
1603	0	1	0	3	3	0	3	3	1	0	2	3	3	1	1	0	0	20	0	0	1	3	3	3	3	6	1
1604	0	5	0	2	0	1	3	2	1	1	1	3	2	1	1	0	0	20	0	0	1	3	2	3	2	5	1
1605	1	3	0	2	2	0	2	1	1	0	2	2	1	1	1	0	0	20	0	0	1	2	1	2	1	3	1
1606	0	5	0	2	0	1	3	2	1	1	1	2	2	1	1	0	0	20	0	0	1	3	2	2	2	4	1
1607	1	1	0	3	0	0	3	3	0	1	2	3	3	1	0	0	0	20	0	0	0	3	3	3	3	6	0
1608	0	4	0	1	0	0	2	1	0	0	2	2	1	1	0	0	0	20	0	0	0	2	1	2	1	3	0
1609	1	4	0	2	0	0	2	1	0	1	2	2	1	1	0	0	0	20	0	0	0	2	1	2	1	3	0
1610	1	3	0	3	2	0	3	3	1	0	2	3	3	1	0	0	0	20	0	0	0	3	3	3	3	6	0
1611	0	2	0	2	0	1	3	2	0	0	2	2	2	1	1	0	0	20	0	0	1	3	2	2	2	4	1
1612	0	1	0	1	3	0	3	1	1	1	2	3	3	1	1	0	0	20	0	0	1	3	1	3	3	6	1
1613	0	5	0	3	1	0	3	2	1	1	2	3	3	1	0	0	0	20	0	0	0	3	2	3	3	6	0
1614	1	3	0	2	2	0		2	1	1	2	3	3	1	0	0	1	20	0	0	1		2	3	3	6	1
1615	1	5	0	3	1	0	3	2	1	1	2	3	3	1	0	0	0	20	0	0	0	3	2	3	3	6	0
1616	0	3	0	3	0	1	3	3	1	0	2	3	3	1	0	0	0	20	0	0	0	3	3	3	3	6	0
1617	0	1	0	3	2	0	3	2	0	0	2	3	3	1	0	0	0	20	0	0	0	3	2	3	3	6	0
1618	0	2	0	1	3	1	3	2	0	1	1	3	2	1	0	0	1	20	0	0	1	3	2	3	2	5	1
1619	0	1	0	1	0	0	3	2	1	1	2	3	3	1	0	0	1	20	0	0	1	3	2	3	3	6	1
1620	0	5	0	3	0	1	2	1	0	1	2	1	2	1	0	0	0	20	1	0	0	2	1	1	2	3	1
1621	0	4	0	3	2	0	3	2	0	0	2	3	2	1	0	0	0	20	0	0	0	3	2	3	2	5	0
1622	0	4	0	2	0	1		1	1	1	1	3	3	1	0	0	1	20	0	0	1		1	3	3	6	1
1623	0	4	0	1	3	0		2	0	1	2	3	3	1	0	0	1	20	0	0	1		2	3	3	6	1
1624	0	1	0	2	4	0	2	2	0	0	2	2	2	1	0	0	1	20	0	0	1	2	2	2	2	4	1
1625	0	2	0	2	0	1	4	2	1	1	1	3	2	1	0	0	1	20	0	0	1	3	2	3	2	5	1
1626	0	1	0	4	0	0	3	2	0	0	2	2	2	1	0	0	0	20	0	0	0	3	2	2	2	4	0
1627	1	2	0	1	4	0	2	2	1	1	1	2	1	1	0	1	0	20	0	0	1	2	2	2	1	3	1
1628	1	4	0	1	1	0	2	1	0	1	2	2	2	1	0	0	0	20	0	0	0	2	1	2	2	4	0
1629	1	1	0	3	1	0	3	3	0	1	2	3	3	1	0	0	0	20	0	0	0	3	3	3	3	6	0
1630	0	1	0	4	0	0	3	2	0	0	2	2	2	1	0	0	0	20	0	0	0	3	2	2	2	4	0
1631	0	1	0	3	3	0	3	2	1	0	2	3	3	1	0	0	0	20	0	0	0	3	2	3	3	6	0
1632	1	1	0	1	1	1	2	2	0	1	1	2	2	1	0	0	1	20	0	0	1	2	2	2	2	4	1
1633	1	2	0	3	0	0	3	2	0	0	2	2	2	1	0	0	0	20	0	0	0	3	2	2	2	4	0
1634	1	1	0	3	0	0	3	1	0	0	2	3	3	1	0	0	0	20	0	0	0	3	1	3	3	6	0
1635	1	3	0	3	0	0	3	3	0	0	2	3	3	1	0	0	0	20	0	0	0	3	3	3	3	6	0
1636	0	3	0	2	0	0	3	1	1	0	1	3	2	1	0	0	1	20	0	0	1	3	1	3	2	5	1
1637	1	1	0	3	0	0	3	2	0	0	2	2	2	1	0	0	0	20	0	0	0	3	2	2	2	4	0
1638	1	3	0	3	2	0	3	3	0	0	2	3	2	1	0	0	0	20	0	0	0	3	3	3	2	5	0
1639	1	3	0	1	2	1	1	2	1	1	1	1	2	1	0	0	1	20	0	0	1	1	2	1	2	3	1
1640	1	4	0	1	0	1	2	1	0	0	2	3	2	1	0	0	0	20	0	0	0	2	1	3	2	5	0
1641	1	5	0	2	4	0	3	3	0	0	2	3	2	1	0	0	0	20	0	0	0	3	3	3	2	5	0
1642	0	4	0	2	3	1		1	1	1	1	3	3	1	0	0	1	20	0	0	1		1	3	3	6	1
1643	0	3	0	3	0	1	3	3	0	0	2	3	3	1	1	0	0	20	0	0	1	3	3	3	3	6	1
1644	1	4	0	1	1	1		2	1	1	1	3	3	1	0	0	1	20	0	0	1		2	3	3	6	1
1645	1	2	0	3	2	1	3	3	0	1	2	2	2	1	0	0	0	20	0	0	0	3	3	2	2	4	0
1646	1	5	0	2	4	0	3	2	0	0	2	2	2	1	0	0	0	20	0	0	0	3	2	2	2	4	0
1647	0	4	0	1	0	0	3	2	0	0	2	2	1	1	0	0	0	20	0	0	0	3	2	2	1	3	0
1648	1	2	0	3	1	1	3	2	0	1	2	2	2	1	0	0	0	20	0	0	0	3	2	2	2	4	0
1649	1	1	0	3	0	0	3	2	1	0	2	3	3	1	0	0	0	20	0	0	0	3	2	3	3	6	0
1650	1	5	0	2	4	0	3	2	0	0	2	2	2	1	0	0	0	20	0	0	0	3	2	2	2	4	0
1651	1	1	0	4	1	0	3	2	0	0	2	2	2	1	0	0	0	20	0	0	0	3	2	2	2	4	0
1652	0	4	0	1	0	0		2	0	1	2	3	3	1	0	0	1	20	0	0	1		2	3	3	6	1
1653	1	4	0	2	2	0		1	0	1	2	3	3	1	0	0	1	20	0	0	1		1	3	3	6	1
1654	0	3	0	2	0	0	3	1	1	0	1	3	2	1	0	0	1	20	0	0	1	3	1	3	2	5	1
1655	0	4	0	2	0	1		1	1	1	1	3	3	1	0	0	1	20	0	0	1		1	3	3	6	1
1656	0	4	0	2	0	1		1	1	1	1	3	3	1	0	0	1	20	0	0	1		1	3	3	6	1
1657	0	4	0	3	0	1	2	1	0	1	2	2	2	1	0	0	0	20	1	0	0	2	1	2	2	4	1
1658	0	1	0	3	0	0	3	1	0	1	2	3	3	1	0	0	0	20	0	0	0	3	1	3	3	6	0
1659	0	5	0	1	3	1	2	1	0	1	1	2	2	1	0	0	1	20	0	0	1	2	1	2	2	4	1
1660	1	1	0	2	2	0	2	2	0	0	2	2	2	1	0	0	0	20	0	0	0	2	2	2	2	4	0
1661	0	3	0	2	1	1	2	1	0	1	1	2	1	1	0	0	1	20	0	0	1	2	1	2	1	3	1
1662	0	1	0	2	4	0	2	2	0	0	2	2	2	1	0	0	1	20	0	0	1	2	2	2	2	4	1
1663	0	5	0	1	3	1	2	1	0	1	1	2	2	1	0	0	1	20	0	0	1	2	1	2	2	4	1
1664	1	1	0	2	2	0	2	2	0	0	2	2	2	1	0	0	0	20	0	0	0	2	2	2	2	4	0
1665	0	4	0	1	0	0	2	1	0	0	2	2	1	1	0	0	0	20	0	0	0	2	1	2	1	3	0
1666	1	4	0	2	0	0	2	1	0	1	2	2	1	1	0	0	0	20	0	0	0	2	1	2	1	3	0
1667	1	1	0	4	2	0	3	2	0	0	2	3	2	1	0	0	0	20	0	0	0	3	2	3	2	5	0
1668	0	2	0	3	3	0	3	3	1	1	1	3	3	1	1	0	0	20	0	0	1	3	3	3	3	6	1
1669	0	1	0	1	3	0	2	2	1	0	1	2	2	1	1	0	0	20	0	0	1	2	2	2	2	4	1
1670	1	3	0	1	3	0	1	2	0	1	2	2	2	1	0	0	1	20	3	0	1	1	2	2	2	4	4
1671	0	5	0	2	0	1	3	2	1	1	1	2	2	1	0	0	0	20	0	0	0	3	2	2	2	4	0
1672	1	1	0	3	0	0	3	2	0	0	2	2	2	1	0	0	0	20	0	0	0	3	2	2	2	4	0
1673	0	5	0	1	3	1	2	1	0	1	1	2	2	1	0	0	1	20	0	0	1	2	1	2	2	4	1
1674	1	2	0	4	2	0	3	3	0	0	2	3	3	1	0	0	0	20	0	0	0	3	3	3	3	6	0
1675	0	3	0	2	3	1	3	2	1	1	1	3	3	1	0	0	1	20	0	0	1	3	2	3	3	6	1
1676	1	2	0	3	0	0	3	3	0	0	2	3	3	1	0	0	0	20	0	0	0	3	3	3	3	6	0
1677	1	2	0	4	0	0	3	3	0	0	2	3	3	1	0	0	0	20	0	0	0	3	3	3	3	6	0
1678	0	3	0	2	0	1	3	3	1	1	2	3	3	1	1	0	0	20	0	0	1	3	3	3	3	6	1
1679	1	3	0	2	0	0	1	2	0	0	2	1	2	1	0	0	0	20	0	0	0	1	2	1	2	3	0
1680	1	3	0	3	2	0	3	3	0	0	2	3	3	1	0	0	0	20	0	0	0	3	3	3	3	6	0
1681	1	2	0	2	1	1	1	2	1	1	1	2	2	1	0	0	1	20	0	0	1	1	2	2	2	4	1
1682	1	3	0	2	0	0	1	2	0	0	2	1	2	1	0	0	0	20	0	0	0	1	2	1	2	3	0
1683	1	5	0	2	4	0	3	2	0	0	2	2	2	1	0	0	0	20	0	0	0	3	2	2	2	4	0
1684	0	1	0	3	0	0	3	3	0	0	2	3	3	1	1	0	0	20	0	0	1	3	3	3	3	6	1
1685	1	3	0	3	2	0	3	3	0	0	2	3	2	1	0	0	0	20	0	0	0	3	3	3	2	5	0
1686	1	2	0	3	0	0	3	2	0	0	2	2	2	1	0	0	0	20	0	0	0	3	2	2	2	4	0
1687	0	5	0	2	1	0	3	2	1	0	2	3	3	1	0	0	0	20	0	0	0	3	2	3	3	6	0
1688	0	2	0	3	4	0	2	2	0	0	2	2	2	1	0	0	1	20	0	0	1	2	2	2	2	4	1
1689	0	2	0	3	3	1	2	2	1	1	2	3	3	1	1	0	0	20	0	0	1	2	2	3	3	6	1
1690	0	5	0	1	3	1	2	1	0	1	1	2	2	1	0	0	1	20	0	0	1	2	1	2	2	4	1
1691	0	4	0	2	3	1	2	1	1	1	1	2	2	1	0	1	0	20	0	0	1	2	1	2	2	4	1
1692	0	2	0	2	1	1	3	2	0	1	1	3	2	1	0	0	1	20	0	0	1	3	2	3	2	5	1
1693	1	2	0	3	2	0	3	2	0	1	2	2	2	1	0	0	0	20	0	0	0	3	2	2	2	4	0
1694	1	1	0	4	0	0	3	4	0	0	2	3	3	1	0	0	0	20	0	0	0	3	3	3	3	6	0
1695	0	5	0	1	0	1	2	1	0	0	2	2	2	1	0	0	0	20	0	0	0	2	1	2	2	4	0
1696	0	5	0	3	3	0	1	1	1	0	1	1	2	1	1	0	0	20	0	0	1	1	1	1	2	3	1
1697	1	4	0	1	2	1		2	1	1	1	3	3	1	0	0	1	20	0	0	1		2	3	3	6	1
1698	0	4	0	3	3	0		1	0	1	2	3	3	1	0	0	0	20	0	0	0		1	3	3	6	0
1699	1	4	0	2	1	0	2	1	0	0	2	2	1	1	0	0	0	20	0	0	0	2	1	2	1	3	0
1700	1	3	0	2	3	0	2	1	0	1	2	2	2	1	0	0	0	20	0	0	0	2	1	2	2	4	0
1701	0	4	0	3	1	0	3	2	0	0	2	3	2	1	0	0	0	20	0	0	0	3	2	3	2	5	0
1702	0	5	0	2	0	1	2	1	0	0	1	1	2	1	0	0	0	20	0	0	0	2	1	1	2	3	0
1703	0	2	0	3	3	0	2	1	0	1	2	2	2	1	0	0	1	20	0	0	1	2	1	2	2	4	1
1704	0	5	0	3	1	0	3	2	1	1	2	3	3	1	0	0	0	20	0	0	0	3	2	3	3	6	0
1705	0	1	0	2	1	0	2	2	0	0	2	2	2	1	0	0	0	20	0	0	0	2	2	2	2	4	0
1706	0	2	0	2	0	1	3	2	0	0	2	2	2	1	1	0	0	20	0	0	1	3	2	2	2	4	1
1707	0	5	0	2	0	1	3	2	0	1	1	2	2	1	0	0	0	20	0	0	0	3	2	2	2	4	0
1708	1	1	0	4	2	0	3	2	1	0	2	2	2	1	0	0	0	20	0	0	0	3	2	2	2	4	0
1709	0	1	0	3	0	0	3	3	0	1	2	3	3	1	0	0	0	20	0	0	0	3	3	3	3	6	0
1710	1	2	0	3	0	0	3	2	0	0	2	2	2	1	0	0	0	20	0	0	0	3	2	2	2	4	0
1711	1	5	0	2	3	0	3	2	0	0	2	2	2	1	0	0	0	20	0	0	0	3	2	2	2	4	0
1712	1	3	0	2	2	0		2	0	0	2	3	3	1	0	0	0	20	0	0	0		2	3	3	6	0
1713	0	1	0	3	0	0	3	1	0	1	2	3	3	1	0	0	0	20	0	0	0	3	1	3	3	6	0
1714	1	3	0	1	4	0	1	2	1	1	1	1	2	1	0	1	0	20	0	0	1	1	2	1	2	3	1
1715	0	1	0	3	0	0	3	3	0	0	2	3	3	1	1	0	0	20	0	0	1	3	3	3	3	6	1
1716	1	1	0	2	2	0	2	2	0	0	2	2	2	1	0	0	0	20	0	0	0	2	2	2	2	4	0
1717	0	5	0	1	3	1	2	1	0	1	1	2	2	1	0	0	1	20	0	0	1	2	1	2	2	4	1
1718	1	3	0	2	2	0	3	3	1	0	2	3	4	1	1	0	0	20	0	0	1	3	3	3	3	6	1
1719	0	5	0	3	3	0	3	2	1	0	1	3	2	1	1	0	0	20	0	0	1	3	2	3	2	5	1
1720	1	1	0	3	1	0	3	2	0	1	2	3	3	1	0	0	0	20	0	0	0	3	2	3	3	6	0
1721	0	1	0	1	0	0	2	2	0	1	2	2	2	1	0	0	0	20	0	0	0	2	2	2	2	4	0
1722	0	3	0	2	0	1		2	0	1	2	3	3	1	1	0	0	20	0	0	1		2	3	3	6	1
1723	1	2	0	4	0	0	3	3	0	0	2	3	3	1	0	0	0	20	0	0	0	3	3	3	3	6	0
1724	0	2	0	3	1	1	3	3	1	1	2	2	2	1	0	0	0	20	0	0	0	3	3	2	2	4	0
1725	0	1	0	3	0	1	3	1	0	1	2	3	3	1	0	0	0	20	0	0	0	3	1	3	3	6	0
1726	0	1	0	2	1	1	2	2	0	1	0	2	2	1	1	0	0	20	0	0	1	2	2	2	2	4	1
1727	0	1	0	2	3	0	2	2	0	0	2	3	3	1	1	0	0	20	0	0	1	2	2	3	3	6	1
1728	0	2	0	1	3	0	1	2	1	1	1	2	2	1	1	0	0	20	0	0	1	1	2	2	2	4	1
1729	0	1	0	3	4	0	2	1	1	1	2	3	2	1	1	0	0	20	0	0	1	2	1	3	2	5	1
1730	0	5	0	3	0	1	3	2	0	1	1	3	2	1	0	0	0	20	0	0	0	3	2	3	2	5	0
1731	0	2	0	1	3	0	1	2	1	0	1	2	2	1	0	1	0	20	0	0	1	1	2	2	2	4	1
1732	0	5	0	4	1	0	3	3	1	1	2	3	3	1	0	0	0	20	0	0	0	3	3	3	3	6	0
1733	0	4	0	3	1	0	3	1	0	0	2	3	3	1	1	0	0	20	0	0	1	3	1	3	3	6	1
1734	0	5	0	1	3	1	2	1	0	1	1	2	2	1	0	0	1	20	0	0	1	2	1	2	2	4	1
1735	0	5	0	2	0	1	3	2	0	1	1	2	2	1	0	0	0	20	0	0	0	3	2	2	2	4	0
1736	1	3	0	3	2	0	4	3	0	0	2	3	3	1	0	0	0	20	0	0	0	3	3	3	3	6	0
1737	0	5	0	2	0	1	3	2	1	1	1	2	2	1	1	0	0	20	0	0	1	3	2	2	2	4	1
1738	0	5	0	2	0	1	3	2	1	1	1	2	2	1	1	0	0	20	0	0	1	3	2	2	2	4	1
1739	0	2	0	3	1	1	3	3	0	1	2	2	2	1	0	0	0	20	0	0	0	3	3	2	2	4	0
1740	0	4	0	1	3	0		1	1	1	2	3	3	1	0	0	0	20	0	0	0		1	3	3	6	0
1741	0	5	0	2	0	1	2	1	1	0	1	1	2	1	0	0	0	20	0	0	0	2	1	1	2	3	0
1742	0	5	0	1	0	1	2	1	0	1	2	2	2	1	0	0	0	20	0	0	0	2	1	2	2	4	0
1743	0	5	0	1	1	0	3	3	1	0	2	3	3	1	0	0	0	20	0	0	0	3	3	3	3	6	0
1744	1	3	0	3	1	0	4	1	0	0	2	4	3	1	0	0	0	20	0	0	0	3	1	3	3	6	0
1745	0	5	0	1	4	0	3	3	0	0	2	3	3	1	0	0	0	20	0	0	0	3	3	3	3	6	0
1746	0	4	0	2	3	0		1	1	1	1	3	3	1	1	0	0	20	0	0	1		1	3	3	6	1
1747	0	4	0	3	0	0		2	0	0	2	3	3	1	0	0	0	20	0	0	0		2	3	3	6	0
1748	0	2	0	3	3	0	3	2	1	0	2	3	3	1	1	0	0	20	0	0	1	3	2	3	3	6	1
1749	0	1	0	4	0	0	3	2	0	0	2	2	2	1	0	0	0	20	0	0	0	3	2	2	2	4	0
1750	0	2	0	2	3	0	2	2	0	1	2	2	2	1	0	0	1	20	0	0	1	2	2	2	2	4	1
1751	0	4	0	1	3	0		1	1	0	1	3	3	1	1	0	0	20	0	0	1		1	3	3	6	1
1752	1	4	0	2	4	0		2	1	0	1	3	3	1	0	1	0	19	0	0	1		2	3	3	6	1
1753	0	3	0	1	0	0	4	2	1	0	2	3	2	1	1	0	0	20	0	0	1	3	2	3	2	5	1
1754	1	2	0	4	0	0	3	3	0	0	2	3	3	1	0	0	0	20	0	0	0	3	3	3	3	6	0
1755	1	2	0	4	0	0	3	3	0	0	2	3	3	1	0	0	0	20	0	0	0	3	3	3	3	6	0
1756	0	2	0	3	1	0	3	2	0	1	2	2	2	1	0	0	0	20	0	0	0	3	2	2	2	4	0
1757	0	3	0	1	3	0	1	2	1	0	1	1	2	1	1	0	0	20	0	0	1	1	2	1	2	3	1
1758	1	1	0	3	0	0	3	3	1	1	2	4	3	1	1	0	0	20	0	0	1	3	3	3	3	6	1
1759	0	3	0	3	0	1	2	3	0	1	1	3	3	1	0	0	0	20	0	0	0	2	3	3	3	6	0
1760	1	1	0	1	1	1	2	2	0	1	1	2	2	1	0	0	1	20	0	0	1	2	2	2	2	4	1
1761	0	5	0	2	3	0	3	2	1	1	1	2	2	1	1	0	0	20	0	0	1	3	2	2	2	4	1
1762	1	5	0	2	1	0	3	2	1	0	2	3	3	1	0	0	0	20	0	0	0	3	2	3	3	6	0
1763	0	5	0	3	3	0	1	1	1	0	1	1	2	1	1	0	0	20	0	0	1	1	1	1	2	3	1
1764	1	1	0	3	2	0	3	2	0	1	2	3	3	1	0	0	0	20	0	0	0	3	2	3	3	6	0
1765	0	1	0	2	3	1	2	2	1	1	2	3	3	1	1	0	0	20	0	0	1	2	2	3	3	6	1
1766	1	1	0	3	0	0	3	2	0	0	2	3	3	1	0	0	0	20	0	0	0	3	2	3	3	6	0
1767	0	1	0	2	3	1	2	2	1	1	2	3	3	1	1	0	0	20	0	0	1	2	2	3	3	6	1
1768	0	5	0	2	0	1	3	2	1	1	1	2	2	1	1	0	0	19	0	0	1	3	2	2	2	4	1
1769	0	5	0	2	0	1	3	2	0	1	1	2	2	1	0	0	0	20	0	0	0	3	2	2	2	4	0
1770	0	5	0	2	0	1	3	2	1	1	1	2	2	1	0	0	0	20	0	0	0	3	2	2	2	4	0
1771	1	4	0	2	2	0	1	2	0	0	2	2	2	1	0	0	0	20	0	0	0	1	2	2	2	4	0
1772	0	2	0	1	3	0	1	2	1	1	2	2	2	1	1	0	0	20	0	0	1	1	2	2	2	4	1
1773	1	1	0	4	2	0	3	2	0	0	2	3	2	1	0	0	0	20	0	0	0	3	2	3	2	5	0
1774	0	2	0	2	1	1	3	2	1	1	1	2	2	1	0	0	1	20	0	0	1	3	2	2	2	4	1
1775	0	4	0	1	0	1		2	1	1	1	3	3	1	0	0	1	20	0	0	1		2	3	3	6	1
1776	0	5	0	2	0	1	3	2	1	1	1	3	2	1	1	0	0	20	0	0	1	3	2	3	2	5	1
1777	0	2	0	3	0	1	3	3	0	1	2	2	2	1	0	0	0	20	1	0	0	3	3	2	2	4	1
1778	0	5	0	2	0	1	3	2	1	1	1	2	2	1	1	0	0	20	0	0	1	3	2	2	2	4	1
1779	0	1	0	3	3	0	3	3	1	0	2	3	3	1	1	0	0	20	0	0	1	3	3	3	3	6	1
1780	0	5	0	2	0	1	3	2	0	1	1	2	2	1	0	0	0	20	0	0	0	3	2	2	2	4	0
1781	0	5	0	3	0	1	3	2	0	1	1	3	3	1	0	0	0	20	0	0	0	3	2	3	3	6	0
1782	1	1	0	4	2	0	3	2	0	0	2	3	2	1	0	0	0	20	0	0	0	3	2	3	2	5	0
1783	1	3	0	1	4	0	3	2	1	1	1	2	1	1	0	1	0	20	0	0	1	3	2	2	1	3	1
1784	1	2	0	3	3	0	3	2	0	0	2	3	3	1	0	0	0	20	0	0	0	3	2	3	3	6	0
1785	0	3	0	2	0	0	3	3	0	0	2	3	3	1	1	0	0	20	0	0	1	3	3	3	3	6	1
1786	1	1	0	4	1	0	3	2	0	0	2	2	2	1	0	0	0	20	0	0	0	3	2	2	2	4	0
1787	0	5	0	2	0	1	3	2	1	1	1	2	2	1	1	0	0	20	0	0	1	3	2	2	2	4	1
1788	0	3	0	1	0	0	1	2	0	1	2	1	2	1	1	0	0	20	0	0	1	1	2	1	2	3	1
1789	0	1	0	3	3	0	3	3	1	0	2	3	3	1	1	0	0	20	0	0	1	3	3	3	3	6	1
1790	0	5	0	2	0	1	3	2	1	1	1	2	2	1	0	0	0	20	0	0	0	3	2	2	2	4	0
1791	0	5	0	2	0	1	2	1	0	0	2	2	2	1	0	0	0	20	0	0	0	2	1	2	2	4	0
1792	1	5	0	2	1	0	1	1	1	1	2	1	2	1	0	0	0	20	0	0	0	1	1	1	2	3	0
1793	0	3	0	1	0	0	1	2	0	1	2	1	2	1	1	0	0	20	0	0	1	1	2	1	2	3	1
1794	0	4	0	3	3	1		1	1	1	2	3	3	1	1	0	0	20	0	0	1		1	3	3	6	1
1795	1	2	0	3	0	0	3	2	0	0	2	2	2	1	0	0	0	20	0	0	0	3	2	2	2	4	0
1796	1	3	0	3	2	0	3	3	0	0	2	3	3	1	0	0	0	20	0	0	0	3	3	3	3	6	0
1797	1	1	0	2	2	0	2	2	0	0	2	2	2	1	0	0	0	20	0	0	0	2	2	2	2	4	0
1798	1	5	0	2	1	0	2	1	1	0	2	2	2	1	0	0	0	20	0	0	0	2	1	2	2	4	0
1799	0	2	0	3	1	1	2	1	1	1	1	2	3	1	0	0	1	20	0	0	1	2	1	2	3	5	1
1800	0	2	0	1	0	0	1	2	0	1	2	2	2	1	1	0	0	20	0	0	1	1	2	2	2	4	1
1801	1	1	0	3	0	0	3	3	0	0	2	2	2	1	0	0	0	20	0	0	0	3	3	2	2	4	0
1802	1	1	0	2	2	1	2	2	0	0	2	3	3	1	1	0	0	20	0	0	1	2	2	3	3	6	1
1803	1	5	0	2	1	0	3	2	1	1	2	2	2	1	0	0	0	20	0	0	0	3	2	2	2	4	0
1804	0	3	0	3	0	0	4	2	1	0	2	3	2	1	1	0	0	20	0	0	1	3	2	3	2	5	1
1805	0	4	0	1	0	0	1	3	1	1	2	2	3	1	0	0	0	20	0	0	0	1	3	2	3	5	0
1806	1	1	0	3	1	0	3	3	0	1	2	3	3	1	0	0	0	20	0	0	0	3	3	3	3	6	0
1807	0	1	0	1	3	0	3	2	1	0	2	3	3	1	0	0	0	20	0	0	0	3	2	3	3	6	0
1808	1	1	0	3	0	0	3	3	0	1	2	3	3	1	0	0	0	20	0	0	0	3	3	3	3	6	0
1809	1	1	0	3	2	0	3	2	0	0	2	3	3	1	0	0	0	20	0	0	0	3	2	3	3	6	0
1810	0	5	0	2	4	1	3	2	0	1	1	1	2	1	0	0	1	20	0	0	1	3	2	1	2	3	1
1811	1	5	0	4	1	0	1	1	1	1	2	1	2	1	0	0	0	20	0	0	0	1	1	1	2	3	0
1812	1	3	0	3	0	1	3	3	1	1	1	3	3	1	0	0	0	20	1	0	0	3	3	3	3	6	1
1813	1	2	0	3	0	0	3	2	0	0	2	2	2	1	0	0	0	20	0	0	0	3	2	2	2	4	0
1814	0	4	0	3	2	0	3	2	0	1	2	3	3	1	0	0	0	20	0	0	0	3	2	3	3	6	0
1815	0	2	0	3	3	1	2	2	1	1	2	3	3	1	1	0	0	20	0	0	1	2	2	3	3	6	1
1816	1	1	0	3	1	0	2	1	0	1	2	2	1	1	0	0	0	20	0	0	0	2	1	2	1	3	0
1817	1	1	0	3	0	0	3	2	0	0	2	3	3	1	0	0	0	20	0	0	0	3	2	3	3	6	0
1818	0	2	0	3	1	1	3	1	1	1	1	3	2	1	0	0	1	20	0	0	1	3	1	3	2	5	1
1819	0	4	0	2	0	1		1	1	1	1	3	3	1	0	0	1	20	0	0	1		1	3	3	6	1
1820	0	4	0	2	3	1	2	1	1	1	1	2	2	1	0	1	0	20	0	0	1	2	1	2	2	4	1
1821	1	2	0	3	2	0	2	1	1	1	2	2	2	1	1	0	0	20	0	0	1	2	1	2	2	4	1
1822	1	4	0	1	0	1	2	1	0	0	2	3	2	1	0	0	0	20	0	0	0	2	1	3	2	5	0
1823	1	3	0	2	2	0		2	0	0	2	3	3	1	0	0	0	20	0	0	0		2	3	3	6	0
1824	0	3	0	3	4	0	3	2	1	0	2	3	3	1	0	1	0	20	0	0	1	3	2	3	3	6	1
1825	0	4	0	3	3	1		1	1	1	2	3	3	1	1	0	0	20	0	0	1		1	3	3	6	1
1826	1	1	0	4	0	0	3	4	0	0	2	3	3	1	0	0	0	20	0	0	0	3	3	3	3	6	0
1827	1	1	0	4	0	0	3	2	0	0	2	2	2	1	0	0	0	20	0	0	0	3	2	2	2	4	0
1828	1	1	0	3	2	0	3	2	0	0	2	3	3	1	0	0	0	20	0	0	0	3	2	3	3	6	0
1829	1	4	0	1	0	1	2	1	0	0	2	3	2	1	0	0	0	20	0	0	0	2	1	3	2	5	0
1830	1	1	0	4	2	0	3	2	1	0	2	2	2	1	0	0	0	20	0	0	0	3	2	2	2	4	0
1831	1	1	0	4	0	0	3	3	0	0	2	3	3	1	0	0	0	20	0	0	0	3	3	3	3	6	0
1832	1	4	0	2	2	0	3	2	0	0	2	3	2	1	0	0	0	20	0	0	0	3	2	3	2	5	0
1833	0	3	0	4	0	1	4	3	0	1	2	3	3	1	1	0	0	20	0	0	1	3	3	3	3	6	1
1834	0	3	0	4	0	1	4	3	0	1	2	3	3	1	1	0	0	20	0	0	1	3	3	3	3	6	1
1835	1	1	0	1	0	0	2	2	1	0	1	2	2	1	0	0	1	20	0	0	1	2	2	2	2	4	1
1836	1	1	0	1	1	1	2	2	0	1	1	2	2	1	0	0	1	20	0	0	1	2	2	2	2	4	1
1837	1	3	0	4	0	0	3	3	0	0	2	3	3	1	0	0	0	20	0	0	0	3	3	3	3	6	0
1838	0	2	0	4	4	0	3	1	1	1	2	4	1	1	1	0	0	20	0	0	1	3	1	3	1	4	1
1839	1	2	0	3	2	0	3	2	0	0	2	2	2	1	0	0	0	20	0	0	0	3	2	2	2	4	0
1840	1	4	0	1	2	1	2	1	0	1	2	3	2	1	0	0	0	20	0	0	0	2	1	3	2	5	0
1841	0	2	0	1	3	0	1	2	1	1	1	2	2	1	1	0	0	20	0	0	1	1	2	2	2	4	1
1842	0	4	0	2	3	0		1	1	0	1	3	3	1	1	0	0	20	0	0	1		1	3	3	6	1
1843	1	5	0	1	1	0	3	3	1	0	2	3	3	1	0	0	0	20	0	0	0	3	3	3	3	6	0
1844	0	4	0	1	0	0	3	1	0	1	2	3	2	1	1	0	0	20	0	0	1	3	1	3	2	5	1
1845	1	4	0	2	4	0	2	1	0	1	2	2	2	1	0	0	0	20	0	0	0	2	1	2	2	4	0
1846	0	4	0	2	3	0		1	1	0	1	3	3	1	1	0	0	20	0	0	1		1	3	3	6	1
1847	0	4	0	3	1	0	3	2	0	0	2	3	2	1	0	0	0	20	0	0	0	3	2	3	2	5	0
1848	0	4	0	3	1	0	3	1	0	0	2	3	2	1	0	0	0	20	0	0	0	3	1	3	2	5	0
1849	1	2	0	4	0	0	3	3	0	0	2	3	3	1	0	0	0	20	0	0	0	3	3	3	3	6	0
1850	1	3	0	2	2	0		2	0	0	2	3	3	1	0	0	0	20	0	0	0		2	3	3	6	0
1851	0	3	0	2	4	0	3	2	0	0	2	3	2	1	0	0	1	20	0	0	1	3	2	3	2	5	1
1852	1	2	0	3	0	0	3	2	0	0	2	3	3	1	0	0	0	20	0	0	0	3	2	3	3	6	0
1853	0	2	0	2	0	1	3	2	1	1	1	3	2	1	0	0	1	20	0	0	1	3	2	3	2	5	1
1854	1	1	0	3	0	0	3	2	0	1	2	3	3	1	0	0	0	20	0	0	0	3	2	3	3	6	0
1855	0	4	0	1	3	0		2	0	1	2	3	3	1	0	0	1	20	0	0	1		2	3	3	6	1
1856	1	1	0	4	2	0	3	2	0	0	2	3	2	1	0	0	0	20	0	0	0	3	2	3	2	5	0
1857	1	1	0	3	2	0	3	2	0	0	2	3	3	1	0	0	0	20	0	0	0	3	2	3	3	6	0
1858	0	1	0	2	0	1	2	2	1	1	1	3	3	1	0	0	1	20	0	0	1	2	2	3	3	6	1
1859	0	4	0	2	3	1	2	1	1	1	1	2	2	1	0	1	0	20	0	0	1	2	1	2	2	4	1
1860	1	4	0	2	2	0	2	2	1	1	2	2	2	1	1	0	0	20	0	0	1	2	2	2	2	4	1
1861	1	1	0	1	0	0	2	2	1	0	1	2	2	1	0	0	1	20	0	0	1	2	2	2	2	4	1
1862	0	4	0	1	0	0		2	0	1	2	3	3	1	0	0	1	20	0	0	1		2	3	3	6	1
1863	0	2	0	3	3	0	3	2	0	1	2	3	3	1	0	0	0	20	0	0	0	3	2	3	3	6	0
1864	1	4	0	2	4	0	1	1	0	1	2	2	3	1	0	0	0	20	0	0	0	1	1	2	3	5	0
1865	0	1	0	1	3	0	2	2	1	0	2	2	2	1	0	0	0	20	0	0	0	2	2	2	2	4	0
1866	0	4	0	3	2	0	3	2	0	1	2	3	3	1	0	0	0	20	0	0	0	3	2	3	3	6	0
1867	1	2	0	4	0	0	3	3	0	0	2	3	3	1	0	0	0	20	0	0	0	3	3	3	3	6	0
1868	1	2	0	3	0	0	3	2	0	1	2	2	2	1	0	0	0	20	0	0	0	3	2	2	2	4	0
1869	1	4	0	2	4	0	2	2	0	0	2	2	1	1	0	0	0	20	0	0	0	2	2	2	1	3	0
1870	0	4	0	1	0	0		2	0	1	2	3	3	1	0	0	1	20	0	0	1		2	3	3	6	1
1871	0	3	0	1	0	0	1	2	0	1	2	1	2	1	1	0	0	20	0	0	1	1	2	1	2	3	1
1872	0	4	0	3	4	0	2	2	0	0	2	2	2	1	0	0	0	20	0	0	0	2	2	2	2	4	0
1873	1	5	0	2	1	0	1	1	1	0	2	1	2	1	0	0	0	20	0	0	0	1	1	1	2	3	0
1874	1	4	0	2	0	0	3	2	0	1	2	3	2	1	0	0	0	20	0	0	0	3	2	3	2	5	0
1875	0	2	0	3	4	0	2	2	0	0	2	2	2	1	0	0	1	20	0	0	1	2	2	2	2	4	1
1876	0	3	0	1	3	0	1	2	1	0	2	1	2	1	1	0	0	20	0	0	1	1	2	1	2	3	1
1877	0	2	0	3	0	0	3	2	0	0	2	2	2	1	0	0	0	20	0	0	0	3	2	2	2	4	0
1878	1	1	0	3	0	1	3	2	0	1	2	3	3	1	0	0	0	20	0	0	0	3	2	3	3	6	0
1879	0	4	0	3	3	0		1	0	1	2	3	3	1	0	0	0	20	0	0	0		1	3	3	6	0
1880	0	4	0	3	3	0		1	1	1	1	3	3	1	0	0	1	20	0	0	1		1	3	3	6	1
1881	1	1	0	1	0	0	2	2	1	0	1	2	2	1	0	0	1	20	0	0	1	2	2	2	2	4	1
1882	1	4	0	2	0	0	2	1	0	1	2	2	1	1	0	0	0	20	0	0	0	2	1	2	1	3	0
1883	0	2	0	1	3	0	2	2	1	0	2	2	2	1	0	0	0	20	0	0	0	2	2	2	2	4	0
1884	0	4	0	3	1	0	2	2	1	0	2	2	2	1	0	0	0	20	0	0	0	2	2	2	2	4	0
1885	0	1	0	1	0	0	3	2	1	1	2	3	3	1	0	0	1	20	0	0	1	3	2	3	3	6	1
1886	0	1	0	2	0	1	2	2	1	1	1	3	3	1	0	0	1	20	0	0	1	2	2	3	3	6	1
1887	0	4	0	2	3	1		1	1	1	1	3	3	1	0	0	1	20	0	0	1		1	3	3	6	1
1888	1	4	0	1	1	1		2	1	1	1	3	3	1	0	0	1	20	0	0	1		2	3	3	6	1
1889	0	4	0	3	1	0	3	2	0	0	2	3	2	1	0	0	0	20	0	0	0	3	2	3	2	5	0
1890	0	3	0	2	0	0	3	1	1	0	2	3	2	1	0	0	1	20	0	0	1	3	1	3	2	5	1
1891	1	2	0	2	2	1	2	1	1	1	1	3	2	1	0	0	1	20	0	0	1	2	1	3	2	5	1
1892	1	1	0	2	4	1	2	2	1	1	1	2	1	1	0	1	0	20	0	0	1	2	2	2	1	3	1
1893	0	4	0	1	3	0		2	0	1	2	3	3	1	0	0	1	20	0	0	1		2	3	3	6	1
1894	1	3	0	2	1	1	2	1	0	1	1	2	1	1	0	0	1	20	0	0	1	2	1	2	1	3	1
1895	0	4	0	2	3	1	2	1	1	1	1	2	2	1	0	1	0	20	0	0	1	2	1	2	2	4	1
1896	1	3	0	2	2	0		2	0	0	2	3	3	1	0	0	0	20	0	0	0		2	3	3	6	0
1897	0	5	0	3	3	0	2	1	1	0	1	1	2	1	1	0	0	20	0	0	1	2	1	1	2	3	1
1898	0	4	0	1	1	0	3	2	0	0	2	2	1	1	0	0	0	20	0	0	0	3	2	2	1	3	0
1899	1	1	0	2	2	0	2	2	0	0	2	2	2	1	0	0	0	20	0	0	0	2	2	2	2	4	0
1900	0	4	0	3	0	0	3	2	0	0	2	3	2	1	0	0	0	20	0	0	0	3	2	3	2	5	0
1901	1	4	0	1	1	1		2	1	1	1	3	3	1	0	0	1	20	0	0	1		2	3	3	6	1
1902	0	3	0	1	0	0	3	2	1	0	2	3	2	1	1	0	0	20	0	0	1	3	2	3	2	5	1
1903	1	1	0	4	0	0	3	2	0	0	2	2	2	1	0	0	0	20	0	0	0	3	2	2	2	4	0
1904	0	1	0	4	1	0	3	3	0	0	2	3	3	1	0	0	0	20	0	0	0	3	3	3	3	6	0
1905	0	1	0	1	3	1	2	2	0	0	2	2	2	1	1	0	0	20	0	0	1	2	2	2	2	4	1
1906	1	4	0	2	4	1		2	1	1	1	3	3	1	0	1	0	20	0	0	1		2	3	3	6	1
1907	1	4	0	3	1	0		2	0	1	2	3	3	1	0	0	0	20	0	0	0		2	3	3	6	0
1908	1	1	0	1	1	1	2	2	0	1	1	2	2	1	0	0	1	20	0	0	1	2	2	2	2	4	1
1909	0	4	0	2	3	1	2	1	1	1	1	2	2	1	0	1	0	20	0	0	1	2	1	2	2	4	1
1910	0	4	0	1	3	0		1	1	1	2	3	3	1	1	0	0	20	0	0	1		1	3	3	6	1
1911	0	2	0	4	0	0	3	3	0	0	2	3	3	1	0	0	0	20	0	0	0	3	3	3	3	6	0
1912	1	2	0	3	0	0	3	3	1	0	2	3	3	1	0	0	0	20	0	0	0	3	3	3	3	6	0
1913	0	3	0	4	3	0	3	3	0	0	2	3	3	1	1	0	0	20	0	0	1	3	3	3	3	6	1
1914	0	4	0	1	3	0		2	1	0	1	3	3	1	1	0	0	20	0	0	1		2	3	3	6	1
1915	0	4	0	3	0	0	3	2	0	0	2	3	2	1	0	0	0	20	0	0	0	3	2	3	2	5	0
1916	0	3	0	3	3	1	3	3	1	1	2	3	3	1	1	0	0	20	0	0	1	3	3	3	3	6	1
1917	0	2	0	3	3	0	3	2	0	1	2	3	3	1	0	0	0	20	0	0	0	3	2	3	3	6	0
1918	0	4	0	2	3	1	2	1	1	1	1	2	2	1	0	1	0	20	0	0	1	2	1	2	2	4	1
1919	1	2	0	3	2	0	3	3	0	0	2	3	3	1	0	0	0	20	0	0	0	3	3	3	3	6	0
1920	1	4	0	1	2	0	2	1	0	0	2	2	2	1	0	0	0	20	0	0	0	2	1	2	2	4	0
1921	1	3	0	2	0	0		2	0	0	2	3	3	1	0	0	0	20	0	0	0		2	3	3	6	0
1922	0	1	0	4	1	0	3	3	0	0	2	3	3	1	0	0	0	20	0	0	0	3	3	3	3	6	0
1923	0	5	0	1	3	1	2	1	0	1	1	2	2	1	0	0	1	20	0	0	1	2	1	2	2	4	1
1924	0	2	0	2	3	0	2	1	1	1	2	2	2	1	0	1	0	20	0	0	1	2	1	2	2	4	1
1925	0	5	0	1	0	1	2	1	0	0	2	2	2	1	0	0	0	20	0	0	0	2	1	2	2	4	0
1926	0	4	0	1	0	1		2	1	1	1	3	3	1	0	0	1	20	0	0	1		2	3	3	6	1
1927	0	4	0	3	0	0	3	2	0	0	2	3	2	1	0	0	0	20	0	0	0	3	2	3	2	5	0
1928	1	2	0	4	0	0	3	3	0	0	2	3	3	1	0	0	0	20	0	0	0	3	3	3	3	6	0
1929	1	3	0	2	2	0		2	1	1	2	3	3	1	0	0	1	20	0	0	1		2	3	3	6	1
1930	0	1	0	3	3	0	3	3	1	0	2	3	3	1	1	0	0	20	0	0	1	3	3	3	3	6	1
1931	1	3	0	2	3	0	1	1	0	0	2	1	1	1	0	0	0	20	0	0	0	1	1	1	1	2	0
1932	1	4	0	3	0	0	3	2	0	0	2	3	2	1	0	0	0	20	0	0	0	3	2	3	2	5	0
1933	0	4	0	2	0	0	3	2	0	0	2	3	2	1	0	0	0	20	0	0	0	3	2	3	2	5	0
1934	1	1	0	3	1	1	3	2	1	1	1	3	3	1	0	0	1	20	0	0	1	3	2	3	3	6	1
1935	0	3	0	2	4	0		2	0	1	2	3	3	1	0	0	0	20	0	0	0		2	3	3	6	0
1936	0	5	0	1	0	1	2	1	0	0	2	2	2	1	0	0	0	20	0	0	0	2	1	2	2	4	0
1937	1	1	0	3	0	0	3	2	0	0	2	3	3	1	0	0	0	20	0	0	0	3	2	3	3	6	0
1938	0	5	0	3	0	1	3	1	0	1	2	3	3	1	0	0	0	20	0	0	0	3	1	3	3	6	0
1939	1	3	0	2	2	0	3	3	1	0	2	3	4	1	1	0	0	20	0	0	1	3	3	3	3	6	1
1940	0	4	0	1	3	0		2	0	1	2	3	3	1	0	0	1	20	0	0	1		2	3	3	6	1
1941	1	5	0	2	1	0	3	2	1	0	2	2	2	1	0	0	0	20	0	0	0	3	2	2	2	4	0
1942	0	5	0	2	1	0	3	2	1	0	2	3	3	1	0	0	0	20	0	0	0	3	2	3	3	6	0
1943	1	4	0	3	3	0	2	2	0	0	2	2	2	1	0	0	0	20	0	0	0	2	2	2	2	4	0
1944	0	3	0	1	0	0	1	2	0	1	2	1	2	1	1	0	0	20	0	0	1	1	2	1	2	3	1
1945	0	3	0	3	1	0	3	3	0	0	2	3	2	1	0	0	0	20	0	0	0	3	3	3	2	5	0
1946	0	5	0	1	3	1	2	1	0	1	1	2	2	1	0	0	1	20	0	0	1	2	1	2	2	4	1
1947	0	1	0	1	1	1	2	2	0	1	0	2	2	1	1	0	0	20	0	0	1	2	2	2	2	4	1
1948	0	1	0	2	3	0	3	1	0	1	2	3	3	1	1	0	0	20	0	0	1	3	1	3	3	6	1
1949	1	4	0	2	2	0	2	2	1	1	2	2	2	1	1	0	0	20	0	0	1	2	2	2	2	4	1
1950	0	2	0	2	0	0	3	2	1	1	2	3	2	1	0	0	1	20	0	0	1	3	2	3	2	5	1
1951	0	4	0	1	0	0		2	0	1	2	3	3	1	0	0	1	20	0	0	1		2	3	3	6	1
1952	0	3	0	1	0	1	1	2	1	1	1	1	2	1	0	0	1	20	0	0	1	1	2	1	2	3	1
1953	0	3	0	3	0	1	3	3	1	0	2	3	3	1	0	0	0	20	0	0	0	3	3	3	3	6	0
1954	0	1	0	2	3	0	3	1	0	1	2	3	3	1	1	0	0	20	0	0	1	3	1	3	3	6	1
1955	0	2	0	3	0	1	2	1	0	1	2	2	2	1	0	0	0	20	1	0	0	2	1	2	2	4	1
1956	1	2	0	3	0	0	3	2	0	1	2	2	2	1	0	0	0	20	0	0	0	3	2	2	2	4	0
1957	0	3	0	3	0	1	3	2	1	1	1	3	2	1	0	0	0	20	1	0	0	3	2	3	2	5	1
1958	0	1	0	2	0	0	2	2	0	1	2	3	3	1	1	0	0	20	0	0	1	2	2	3	3	6	1
1959	1	2	0	3	0	0	3	3	0	0	2	3	2	1	1	0	0	20	0	0	1	3	3	3	2	5	1
1960	1	2	0	3	0	0	3	2	0	0	2	2	2	1	0	0	0	20	0	0	0	3	2	2	2	4	0
1961	0	3	0	1	3	0	1	2	1	0	2	1	2	1	0	0	0	20	0	0	0	1	2	1	2	3	0
1962	0	1	0	2	0	1	2	2	1	1	1	3	3	1	0	0	1	20	0	0	1	2	2	3	3	6	1
1963	1	3	0	3	0	1	3	3	0	1	2	3	3	1	1	0	0	20	0	0	1	3	3	3	3	6	1
1964	0	4	0	1	0	0	3	3	0	1	2	3	2	1	0	0	1	20	0	0	1	3	3	3	2	5	1
1965	1	3	0	3	0	0	3	2	0	0	2	4	2	1	0	0	0	20	0	0	0	3	2	3	2	5	0
1966	0	2	0	1	4	0	3	1	1	1	2	3	2	1	0	1	0	20	0	0	1	3	1	3	2	5	1
1967	0	2	0	3	3	0	3	2	1	0	2	3	3	1	1	0	0	20	0	0	1	3	2	3	3	6	1
1968	1	2	0	4	0	0	3	3	0	0	2	3	3	1	0	0	0	20	0	0	0	3	3	3	3	6	0
1969	0	3	0	4	0	0	3	3	0	0	2	3	3	1	1	0	0	20	0	0	1	3	3	3	3	6	1
1970	1	4	0	3	2	0	3	2	0	0	2	3	2	1	0	0	0	20	0	0	0	3	2	3	2	5	0
1971	1	4	0	2	2	0	2	2	1	1	2	2	2	1	1	0	0	20	0	0	1	2	2	2	2	4	1
1972	0	3	0	2	3	1	2	2	1	1	1	2	2	1	0	0	1	20	0	0	1	2	2	2	2	4	1
1973	1	4	0	2	1	0	2	1	0	1	2	2	2	1	0	0	0	20	0	0	0	2	1	2	2	4	0
1974	1	2	0	3	0	0	3	2	0	1	2	2	2	1	0	0	0	20	0	0	0	3	2	2	2	4	0
1975	1	3	0	2	3	0	2	2	0	0	2	2	2	1	0	0	0	20	0	0	0	2	2	2	2	4	0
1976	1	1	0	3	0	0	3	3	0	0	2	2	2	1	0	0	0	20	0	0	0	3	3	2	2	4	0
1977	0	5	0	2	0	1	3	2	1	1	1	2	2	1	0	0	0	20	0	0	0	3	2	2	2	4	0
1978	0	4	0	2	4	0	2	2	0	0	2	2	2	1	0	0	0	20	0	0	0	2	2	2	2	4	0
1979	1	3	0	1	4	0	1	2	1	1	1	1	2	1	0	1	0	20	0	0	1	1	2	1	2	3	1
1980	0	4	0	2	0	0	2	3	0	1	2	3	3	1	0	0	1	20	0	0	1	2	3	3	3	6	1
1981	1	4	0	1	2	0	2	1	0	0	2	2	2	1	0	0	0	20	0	0	0	2	1	2	2	4	0
1982	0	2	0	1	3	0	1	2	1	0	1	2	2	1	0	1	0	20	0	0	1	1	2	2	2	4	1
1983	0	2	0	2	0	1	3	2	1	1	1	3	3	1	0	0	1	20	0	0	1	3	2	3	3	6	1
1984	1	4	0	1	1	1		2	1	1	1	3	3	1	0	0	1	20	0	0	1		2	3	3	6	1
1985	1	3	0	2	2	0	3	1	1	0	2	3	3	1	1	0	0	20	0	0	1	3	1	3	3	6	1
1986	1	2	0	3	2	0	3	2	1	0	2	2	2	1	0	0	0	20	0	0	0	3	2	2	2	4	0
1987	0	3	0	2	3	1	3	3	1	1	1	3	3	1	0	0	1	20	0	0	1	3	3	3	3	6	1
1988	0	1	0	4	1	0	3	2	0	0	2	2	2	1	0	0	0	20	0	0	0	3	2	2	2	4	0
1989	1	4	0	2	0	0	2	1	0	1	2	2	2	1	0	0	0	20	0	0	0	2	1	2	2	4	0
1990	0	2	0	3	3	0	3	2	0	0	2	3	3	1	0	0	0	20	0	0	0	3	2	3	3	6	0
1991	0	3	0	2	4	0	1	2	0	1	2	2	2	1	0	0	0	20	0	0	0	1	2	2	2	4	0
1992	0	2	0	2	0	1	2	2	1	1	1	3	2	1	0	0	1	20	0	0	1	2	2	3	2	5	1
1993	0	2	0	1	3	1	3	2	0	1	1	3	2	1	0	0	1	20	0	0	1	3	2	3	2	5	1
1994	1	2	0	2	2	1	3	2	0	0	2	2	2	1	1	0	0	20	0	0	1	3	2	2	2	4	1
1995	0	5	0	4	1	0	3	3	1	1	2	3	3	1	0	0	0	20	0	0	0	3	3	3	3	6	0
1996	0	2	0	2	3	0	3	2	1	1	1	2	2	1	0	1	0	20	0	0	1	3	2	2	2	4	1
1997	1	4	0	3	1	0		2	0	1	2	3	3	1	0	0	0	20	0	0	0		2	3	3	6	0
1998	0	4	0	1	3	0		1	1	0	1	3	3	1	1	0	0	20	0	0	1		1	3	3	6	1
[truncated: 4,827 more rows]
